# Supplementary material for: Development and validation of a nomogram to predict the 30-day mortality risk of patients with intracerebral hemorrhage
Source: Front Neurosci. 2022 Aug 10;16:942100. doi: 10.3389/fnins.2022.942100 (PMC9400715; doi:10.3389/fnins.2022.942100)
Supplement: Supplementary Data 1 — Raw data. [file Data_Sheet_1.xlsx]

## Sheet: Raw_data
							Severe score						Laboratory test																Vital signs								Comorbidities
icustay_id	Gender	Marital	Race	Age	Length of Admin	Length of ICU stay	Angus	SAPSII	SOFA	OASIS	APSIII	GCS	Aniongap_mean	Bicarbonate_mean	Creatinine_mean	Chloride_mean	Glucose_mean	Hematocrit_mean	Hemoglobin_mean	Platelet_mean	Potassium_mean	PTT_mean	INR_mean	PT_mean	Sodium_mean	BUN_mean	WBC_mean	Urineoutput	Heart_rate	sysBP	diasBP	BP	Resprate_mean	Tempetature	SPO2	Glucose	Chronic_pulmonary	Hypothyroidism	Renal_failure	Liver_disease	Coagulopathy	Obesity	Fluid_electrolyte	Heart_disease	Diabetes	Other_neuronal_dysfunction	Anemias	Hypertension	Bleeding_volume
233457	M	Single	White	83	7.72361	3.80655	1	61	10	44	94	3	14.3333	25.3333	0.8	104.667	89	34.0667	12.2	122.667	3.76667	22.05	1.1	13	140.667	18.6667	4.83333	960	89.4909	117.8	49.1	71.0095	15.0182	37.4444	99.0714	90.8889	0	0	0	0	1	0	0	1	0	0	0	1	3.84
211846	F	DSW	White	90	5.72847	1.14348	1	51	5	38	49	13	17.5	20.5	1.1	106	164.5	38	13.15	307	4.2	23.1	1	12.2	140	26	14.05	355	80.625	131.333	54.7917	73.8333	17.7083	36.7963	95.8333	159	0	1	0	0	0	0	0	1	0	1	0	1	30.21
282313	M	Married	White	53	16.2444	14.2597	0	28	2	26	36	13	16.6667	24	0.866667	103	141.667	41.425	14.325	232.667	4.525	25.3	1.15	13.05	139.333	15.3333	18.9667	1970	70.3158	122.368	64.7368	77.9841	17.3158	37.2639	95.6842	131.333	0	0	0	0	0	0	1	0	0	0	0	0	30
218339	M	Married	White	84	4.49514	4.58328	0	44	5	50	64	15	18	26	1.5	96.3333	261.333	40.3	13.6	268.5	4.3	23.7	1.05	12.9	135.667	23.3333	13.1	704	67.72	119.219	45.375	66.2396	19.697	38.0694	98.3462	237.875	0	0	0	0	0	0	1	1	0	0	0	0	28.6
293317	F	Married	White	56	10.8681	1.76642	0	26	3	34	26	15	15.5	26	1.1	102.6	147.667	35.9	11.8	167.5	3.88571	32.325	1.775	19.1	138.4	18	5.5	1033	60.963	127.125	63.9167	85.5	21.129	36.9683	98.7931	142.786	0	0	0	0	0	0	0	1	0	0	0	0	33.12
269182	M	Single	White	64	47.7271	24.0384	1	49	7	43	62	10	12.75	20	1.35	110.5	206.167	33.88	11.52	188.667	3.52857	35.6667	1.13333	13.0333	139.167	16.25	8.5	700	69.4444	139.667	58.7333	82.0444	21.3235	36.9444	98.7083	223.103	0	0	0	0	0	0	1	1	0	1	0	1	3.6
284281	M	DSW	White	69	7.67083	1.73296	0	36	2	29	33	12	14	25	0.8	104	118	38.15	13.35	184.5	4	41.15	1.25	13.7	139	14.5	6.9	1400	67.9545	114.25	56.55	75.7833	15.8182	36.4444	98.35	121.333	0	0	0	0	0	0	0	0	0	0	0	0	2.08
206863	F	DSW	White	80	2.72153	1.87892	0	44	4	31	28	8	13	23	0.7	107	102	32.3	11.7	150	3.9	30.3	1.2	13.9	139	13	6.5	1500	78.0833	120.696	54.087	69.2727	21.3478	37.4683	98.04	117.667	0	0	0	0	0	0	0	0	0	0	0	0	9.24
267169	M	Unknown	Other	41	18.4174	11.8782	0	25	3	27	28	15	12.5	26	1.025	102.333	149.5	39.0167	13.5667	240.5	3.225	23	1.23333	14.3333	138.833	16.5	11.05	1780	77.2083	132.121	72.8485	89.9394	14.1333	37.7037	99.2917	145.667	0	0	0	0	0	0	1	0	0	1	0	1	29.93
228381	M	Married	White	58	23.9972	18.7691	0	35	4	33	29	15	17.5	22.75	1	105.143	177	40.42	13.8	277.5	4.17143	21	1.05	12.45	141.143	18.5	17.7	2165	76.0333	120.967	59.3	76.0333	12.0286	37.2302	98.2121	176.571	0	0	0	0	0	0	0	0	0	0	0	1	7.13
204788	F	Unknown	Other	68	3.19306	3.82706	0	42	4	43	55	7	18	22	0.8	104	273.5	39.4	13.1	152	3.9	19.9	1.3	13.9	140	18	14.2	1294	93.9667	151.92	61.9867	91.8469	24.9333	36.9556	97.8667	262	0	0	0	0	0	0	0	0	1	0	0	1	3.6
298584	M	Unknown	Other	76	12.6431	12.6708	0	49	4	43	46	15	12.5	24	1.2	108.5	138.667	29.25	9.75	196	4.6	35.65	1	11.75	140.5	20.5	8.7	461	62.9655	124.567	55.4	74.8333	14.0857	36.2111	99.9667	143.4	0	0	0	0	0	0	0	1	1	1	0	1	9.9
254402	F	Married	White	72	7.51736	1.48988	0	43	3	24	44	15	17.3333	22	2.3	108.667	131.333	36.15	11.65	380	5.1	30.5	1.53333	17.1667	143	45.3333	9.8	2295	69.3333	123.348	53.6957	69.8261	13.9167	36.5444	96.875	111.8	0	0	0	0	0	0	0	0	0	1	0	1	7.98
268057	M	Married	Other	81	9.77361	1.87361	0	29	1	30	29	15	15.5	26	1.15	104.5	162	38.15	13.05	246	3.5	24.9	2.13333	22.5	142.5	20.5	14.45	2275	77.84	151.13	84.3478	104.391	18.68	35.7708	96.52	122	0	0	0	0	0	0	0	1	0	0	0	1	6.16
297089	M	Unknown	Other	65	7.59792	1.59801	0	40	4	33	18	13	12.3333	25	0.775	104.25	106.5	40.2333	13.7333	181	3.14	26.55	1.25	14.3	141.25	12.25	15.95	3060	68.0417	144	65.3333	83.7917	19.2963	37.6	96	119.4	0	0	0	0	0	0	1	0	0	1	0	1	3.36
278763	M	Married	White	71	2.87986	1.03662	0	23	0	24	28	15	14.5	25.5	0.9	104.5	111	43.9	14.7	235.5	4.3	27	1	12.15	140.5	18	7.9	2140	76.6333	146.857	91.3214	104.75	17.3333	36.1984	97.32	119	0	0	0	0	0	0	0	0	0	0	0	1	3.9
249703	F	Married	White	82	9.49514	1.15956	1	29	2	34	40	13	14.5	30.5	0.9	97	122.333	34.0333	11.8667	282	3.73333	21.6	1.1	12.7	139.333	10	5.13333	1495	93.875	137.292	65.75	84.375	25.0435	37.375	94.28	103	0	0	0	0	0	0	0	1	0	0	0	1	3
225899	F	Married	White	82	9.49514	1.48101	1	30	1	41	37	14	12.75	30.5	0.825	98.25	138.25	32.5667	11.6	245	3.7	30.9	1.475	16.475	137.75	12.25	9.63333	2540	93.7037	147.043	77.2174	93.5217	21.1429	36.2867	97.7407	133.714	0	0	0	0	0	0	0	1	0	0	0	1	3
200569	M	Married	Other	54	16.9583	17.0596	1	30	4	29	17	15	12	26	0.74	107.75	124.5	42.7	14.2	152	3.975	31.25	1.3	14.75	141.6	10.8	12.4667	3095	61.625	127.8	58.96	81.7917	18.3226	38.1825	98.28	126.615	0	0	0	0	0	0	1	0	0	0	0	0	12
226751	F	Married	White	49	12.1472	4.22132	1	34	4	47	57	7	13.5	20.5	0.6	109	108	37.85	12.65	244.5	3.26667	26	1.15	13.2	139.5	10.5	11.55	1405	85.6667	130.964	76.5357	90.7	16.4062	37.3	100	113	1	0	0	0	0	0	0	0	0	1	0	1	33.55
294356	F	DSW	Other	76	23.1104	11.2497	0	61	4	31	47	15	13.5	16	0.95	112.75	202.833	28.6333	9.33333	87.5	4.76667	30.8	1.3	14.7	139.5	30	9	1500	57.7742	140.097	47.6452	76.4667	17.3243	37.0556	100	192.2	0	0	0	0	0	0	0	1	1	0	0	1	24
266449	F	Married	White	84	13.4465	13.4231	0	39	1	50	60	15	17	24.5	0.8	105.5	295.5	31.3333	10.45	264.5	3.75	21.25	1	12.2	143.5	18.5	14.9	1207	103.541	143.297	47.7027	77.3243	25.2105	37.9167	99.8649	290.833	0	0	0	0	0	0	0	0	1	0	0	1	34.79
270348	F	Single	White	90	4.84514	1.0645	0	37	2	30	33	13	13	25.5	0.8	104	103	34.2	11.55	317	4.2	28.65	1.1	12.95	138.5	25	9.45	1890	67.2174	125.957	49.087	68.8571	17.913	36.9589	98.4783	118	0	0	0	0	0	0	0	0	0	0	0	0	6.6
200326	M	Married	White	69	21.7604	1.96519	0	45	2	28	23	15	13.5	23.5	1.35	102.5	153.5	31.35	10.35	378	5.15	22.2	0.95	11.7	134.5	36.5	22.6	2495	65.2812	122.514	61.8108	82.1892	14.9722	36.2222	99.129	142.8	0	1	1	0	0	0	0	1	0	1	0	1	18.2
272901	M	Married	White	69	21.7604	4.80359	0	25	2	22	16	15	14	23.5	1.55	106	94.3333	32.35	10.7	686.5	4.73333	28.4	1.66667	18.4333	138.5	17.5	14.4	3890	87.5357	126.111	69.7222	88.1389	18.1111	36.754	95.5714	137.333	0	1	1	0	0	0	0	1	0	1	0	1	18.2
299743	F	DSW	White	87	3.89931	1.29008	1	34	3	41	32	14	13	32	1.3	98	97	42	13.6	184	4.7	28.1333	1.1	12.8	138	39	6	800	82.6522	133.652	67.5652	85.5652	26.7826	36.287	91.8696	113.667	1	0	0	0	0	0	0	1	0	1	0	1	3.74
224082	M	Married	Other	55	6.01944	2.77914	0	15	1	22	19	15	12	22	0.5	110	178	41.3	14.2	293	3.5	24.8	1.1	12.5	141	8	8.4	1500	65.6	142.718	67.8974	89.3846	13.8	37.2037	95.68	175.833	0	0	0	0	0	0	0	0	1	0	0	1	9.36
287518	F	Unknown	White	89	57.5076	51.7955	1	34	5	23	33	14	14	24	1.2	108	139.5	28.45	9.5	168	4.46667	24.6	1.2	13.2	141	31	14.7	1470	74.6667	122.5	50.5	76.4783	15.25	36.8889	97.9167	148.25	1	0	0	0	0	0	0	1	0	0	0	0	18.24
246765	F	DSW	White	90	2.82222	1.02503	0	38	4	39	35	13	16	24.5	0.566667	97.3333	149	36.5	12.6333	215.333	3.375	27.3667	1.63333	18.1	135.333	10.6667	11.1333	925	73.72	134.75	61.25	86.1481	19.8571	37.3889	97.1538	128.667	0	0	0	0	0	0	0	1	0	1	0	1	3.36
208920	M	Married	Other	54	111.765	9.11811	0	25	0	31	17	15	14	22	0.85	104.333	146.2	34.3667	11.1667	235	3.7	25.15	1.1	12.8	139.429	12	11.4	1980	91.3333	156.458	78.1667	103.167	20.2	37.2963	100	140.167	0	0	0	0	0	0	0	0	0	1	0	1	28.42
230986	M	DSW	Other	65	7.77569	1.18845	0	32	3	34	55	14	17	22	1.7	110	83	31.8	10.8	326	3.9	26.025	1.1	12.55	145	29	11.5	1870	76.3	146.154	53.8462	84.6154	17.7667	36.4306	98.8333	97	0	0	0	0	0	0	1	0	1	1	0	1	2.34
243554	F	Married	Other	45	7.75764	1.76601	0	29	2	31	42	13	17	22	0.5	105	132	39.8	14.1	367	4	33.4	1.1	13.2	140	8	9.9	980	80.52	97.2174	52.5652	63	16.25	36.7963	97.875	160	0	0	0	0	0	0	0	0	0	0	0	0	10.4
284280	M	Married	Other	87	9.32778	1.86039	1	57	8	50	75	11	12	30.5	2.2	102	124	27.65	9.25	174	3.6	35.5	1.1	12.7	141	86	7.45	950	84.9167	118.5	46.8333	64.1667	24.3077	35.875	97.0833	123.2	0	0	0	0	0	0	0	0	0	0	0	1	6.24
295458	F	Single	White	43	2.60278	2.719	0	26	1	19	20	15	10	31	0.3	106	121	38.2	12.7	188	4.3	23.25	0.9	11.8	143	14	8.8	2200	68	117.5	63.6923	81.6282	15.84	36.6481	99.6154	141	0	0	0	0	0	0	0	0	0	0	0	0	3.12
249114	F	Married	White	73	2.22153	2.47207	0	54	5	45	82	6	21	22.5	1.55	99.5	286.5	31.8	11.25	338.5	3.7	21.05	1.2	13.9	139	55.5	2.6	1760	104.6	134	58.04	83.36	19.4194	37.3889	100	244.4	0	0	0	0	0	0	0	0	1	1	0	1	12
270836	M	Married	White	68	1.9875	1.22446	0	30	2	23	32	15	23	16.5	1.15	103.5	126.5	42.7	15.3	241.5	4	20.85	1.15	13.2	138.5	21	9.65	1700	71.7037	122.75	68.5417	81.2917	16.1111	36.2333	94.4615	119.333	0	0	0	0	0	0	0	0	0	1	0	1	10.53
277021	F	Unknown	White	90	7.17083	2.40564	0	35	2	34	42	13	11.6667	27.75	0.55	95.6667	109.75	29.75	9.8	377	4.05	27.5	1.1	12.8	131	17	9.05	780	70.8158	148.833	40.8056	74.6389	13.8684	36.1508	98.9211	108.333	0	0	0	0	0	0	1	0	0	0	0	1	9.43
276205	M	Married	Black	50	2.13125	1.19797	0	19	1	22	25	15	13	28.5	1.2	99	96	43.75	14.05	228	3.45	24.25	1	11.95	137	14.5	3.55	825	60.9615	140.4	93.12	104.6	20.1538	36.4722	97.8077	92	0	0	0	0	0	0	0	0	0	0	0	1	0.4
290204	M	Single	White	55	31.9639	20.2103	0	30	4	49	33	12	16	25.5	1.05	104	160.75	43.6	15.5	173.5	3.825	27.45	1.45	14.575	141	12	13.1	2325	80.0345	144.4	60.35	87.0583	14.75	38.2121	99.069	152.333	0	0	0	0	0	0	1	0	0	0	0	0	19.44
231046	M	Married	Other	82	4.8125	1.85531	0	28	4	29	20	14	13.3333	25	1.06667	108	148	32.0857	11.04	106.667	3.925	35.14	1.73333	18.6833	142	17.3333	4	1820	65.3667	137.548	63.8387	88.3871	19.5	35.9213	96.1667	161.667	0	0	0	0	0	0	0	1	0	0	0	1	16
246431	M	Married	White	77	1.47778	1.31823	0	59	3	41	63	15	15.6667	18.6667	2.86667	112	159.4	28.825	9.6	351	5.93333	23.55	0.933333	11.1	139.25	31.3333	14.4	796	59.25	144.689	44	70.2833	15.9412	35.6905	99.4828	141.2	0	0	0	0	0	0	1	0	0	0	0	1	0.06
264714	M	Married	Other	72	4.84444	2.14731	0	40	4	25	40	9	14	21	0.7	108.667	167.333	34.5	11.9	169	4.13333	21.45	1.1	12.8	139	10	10.5	2855	80.3448	131.308	50.9231	74.9145	18.5	37.1111	96.7857	199	0	0	0	0	0	0	0	1	0	1	0	1	37.4
280402	M	Single	White	58	32.4653	8.42043	1	47	6	41	66	3	15	27.5	0.7	101	168.5	39.3333	13.3	122	3.55	28.65	1.4	14.3	140	12.5	9.35	1475	79.7241	126.967	65.6667	80.6666	14.0312	37.0556	96.2059	168.5	0	0	0	1	0	0	0	1	0	1	0	0	10.92
266556	F	Single	White	48	17.2139	17.3109	1	29	2	38	50	15	18.6667	22.3333	1.03333	106.333	147.667	33.4333	11.3667	274.667	3.73333	34.4	1.15	13.2	143.667	15.3333	15.2333	2870	123.077	97.7308	62.3077	69.6275	16.8276	39.8029	99.4615	167.714	1	0	0	0	0	0	0	0	1	1	0	0	31.25
268199	F	Unknown	White	87	1.89583	1.8973	0	38	2	41	35	15	17.5	21.5	1.05	102.5	164.667	30.4	10.25	205.5	6.03333	25.45	1.05	12.5	137.4	16	11.65	1908	82.1667	113.913	55.3478	68.8696	24.2581	37.7302	99.9583	179.75	0	0	0	0	0	0	0	0	0	0	0	1	38.64
204741	M	Married	White	79	6.08125	2.31403	0	22	1	29	32	15	15.5	27.5	0.8	101.5	94	40.1	13.4	280	4.25	31.2	1.05	12.5	140.5	19.5	6.9	1250	87.04	142.13	70.2174	86.8261	17.84	36.6556	97.6667	105.5	0	0	0	0	0	0	0	0	0	0	0	1	16.8
247409	F	Unknown	White	82	8.875	3.06943	0	55	5	43	45	11	15	20	0.65	109.5	128	37.875	13.0333	162	3.86667	27.75	1.1	12.75	140.5	14.5	5.95	976	47.0882	159.143	66.5143	96.9619	17.5366	36.9444	97.9143	119	1	0	0	0	0	0	1	1	0	0	0	1	2.6
281502	M	Married	White	28	9.61667	4.71753	0	8	0	19	8	15	16	26	1.1	101	131	49.3	17	302	4.6	30.2	1.2	13.4	138	19	12.3	2450	81.9545	132.318	76.1818	88.8636	14.4545	36.2407	95.5909	142	0	0	0	0	0	0	0	0	0	0	0	0	3.84
228817	F	Married	White	61	1.34028	1.47505	0	34	0	40	34	15	21	22	0.5	104	219.5	39	13.4	214	2.8	25.65	1	12.15	146	13	14.2	2720	110.87	157.778	92.6944	114.222	15.6429	37.8472	97.5833	231	0	0	0	0	0	0	0	0	0	1	0	0	32.24
253599	F	Single	White	65	5.35764	1.74899	0	25	2	26	31	12	14.5	24.5	0.6	98.5	152	38.15	13.1	284	3.75	26.8833	1.68333	15.5167	134	8	11.15	1560	84.7143	128.714	64.7619	89.5238	17.381	37.6852	95.8095	163	0	0	0	0	0	0	0	0	0	0	0	0	24
278792	M	Married	White	86	10.1646	2.14405	0	42	6	42	62	8	14	23.6667	0.9	103.333	117.333	41.2667	14.1	103.333	4.76667	30.3	1.2	14.2	136	22.6667	5.23333	1405	82.8	147.045	74.75	94.1364	23.925	36.6759	95.7	128.5	0	0	0	0	0	0	0	1	0	1	0	1	8.28
243161	F	DSW	White	75	3.50417	3.62297	1	38	1	38	43	15	17	24.5	0.7	100.5	146	37.85	13.25	286.5	4.4	24.7	1.15	13.35	141	19	10.3	3630	100.733	156.967	64.7	89.8602	16	37.5952	99.8824	126.333	0	0	0	0	0	0	1	0	0	1	0	1	16.5
233424	M	DSW	Other	64	3.0375	3.08318	0	30	3	36	22	15	17	20	0.9	104.5	129.667	45.3333	15.8667	193	4.3	23.4	1.1	12.7	138.667	14.5	12.65	1970	91.5806	133.375	73.5312	94.3958	20.0606	37.2667	97.6061	111.714	0	0	0	0	0	0	0	0	0	0	0	1	24
257663	M	Married	Other	33	8.61875	6.46528	1	17	4	35	23	15	17.5	21.5	1.15	103	160.5	46.8	17	195	3.45	24.8	1.15	13	138.5	17	15.95	2450	94	134.075	77.25	94.1795	19.1556	37.6319	97.0256	144.333	0	0	0	0	0	0	0	0	0	0	0	1	10.08
228829	M	Married	Black	63	12.2188	2.2798	1	75	13	39	106	3	15	25.7143	5.22857	110.286	123	28.7333	8.9	172.5	4.31429	35.28	1.06	12.6	146.714	56.1429	8.21667	690	71.6923	100.962	58.4615	70.32	16.6061	35.7784	99.8462	128.333	0	0	1	1	0	0	0	1	1	1	0	1	38.88
255160	M	Married	Black	63	12.2188	8.12383	1	60	10	43	96	3	17.3333	24	6.96667	98.3333	171.667	35.1	11.2333	145	3.9	30.25	1.1	13.1	135.667	30.6667	3.86667	2025	62.4828	119.432	57.9091	73.1556	14.1667	36.75	99.9677	130.6	0	0	1	1	0	0	0	1	1	1	0	1	13.3
242489	F	Married	White	89	3.83403	1.03406	0	38	5	41	60	9	16	22	1.2	106	263	32.45	11.1	186	4.5	20.8	1.05	12.2	142.5	24	8	568	73.75	134.875	48.7083	77.4306	16.2174	36.4722	97.8636	324.5	0	0	0	0	0	0	0	0	1	0	0	1	19.84
219672	M	Married	White	80	6.92153	3.93723	1	46	9	58	46	13	24.25	15.25	1.2	108.429	248.857	41.4833	14.1833	111.5	4.32857	32.35	1.275	13.75	140.571	20.75	14.875	576	89.6111	121.939	63.1818	81.9091	17.2955	36.7381	97.6286	226.444	0	0	0	1	1	0	1	1	1	0	0	1	29.7
246185	M	Married	Other	74	6.70903	2.91535	1	38	4	35	52	15	17	25.5	1	97.5	316	40	13.3	519.5	4.2	22.2	1.1	12.9	135.5	28.5	11.2	225	89.6087	138.286	61.9524	79.7619	15.2174	36.0139	95.8261	308.8	0	0	0	0	0	0	0	0	1	1	0	1	13.5
281888	M	Married	White	64	15.6375	4.55274	0	40	4	41	44	9	13	23.3333	0.766667	96	130.333	41.65	14.9	281	3.53333	33.3	1.15	13.2	129	14.6667	10.95	3720	83.9474	136.22	60.94	86.2	16.7317	37.5417	99.0976	122.667	0	0	0	0	0	0	1	0	1	1	0	1	4.62
260817	M	Married	White	79	16.5493	16.5483	1	27	2	34	32	14	13	30	1	105	130	36.9	13	177	3.4	24.9	1.1	12.8	145	23	8	1360	83.069	131.697	55.9394	78.1562	19.2069	36.25	96.3667	130	1	0	0	0	0	0	1	0	0	0	0	1	1.5
245106	F	Married	Other	67	1.96597	1.99626	0	32	1	35	44	15	14	24.5	0.74	107.4	165.4	37.25	12.3	248.5	3.95	21.15	0.95	11.1	143	16.8	9.8	3175	90.6667	155.643	68.75	89.3929	19.2121	37.5278	98.4483	157.417	0	0	0	0	0	0	0	0	0	0	0	0	19.2
297205	M	DSW	White	88	6.91736	2.0484	0	31	4	45	42	11	14.5	21	1.15	108.5	133.5	41.1	14.05	202.5	4.6	23.85	1.2	13.5	139.5	22	11.4	1107	66.619	131.182	63.6364	80.2273	20.68	36.2222	97.3478	118.75	1	0	0	0	0	0	0	1	0	0	0	1	6.56
296868	F	Married	Other	60	15.6049	9.88824	1	25	1	32	24	15	9.5	28	0.4	109.667	150.2	35.9	11.9	190	3.46667	24.7	1.1	12.8	143.667	10	10.7	3720	86.5	132.821	57.1429	81.3214	15.52	37.3426	99.375	152.571	0	1	0	0	0	0	1	0	1	1	0	1	13.92
286453	M	Single	White	65	48.9625	11.0603	1	34	1	31	17	15	14.3333	23	0.966667	104.2	141	36.34	12.72	217.333	4.1	24.7333	1.36667	15.1333	138	15.6667	14.5667	2013	86.8696	134.32	64.4	87.52	15.68	37.754	100	136.875	0	0	0	0	0	0	1	0	0	0	0	1	33.15
212619	F	Married	Other	44	20.7812	17.046	1	36	4	32	37	8	14	21	0.65	105.333	179	32.5	11	187	3.8	31.2	1.1	12.2	138	9.5	14.05	2425	76.0645	122.194	64.1111	86.0556	19.4242	37.6204	100	157.5	0	0	0	0	0	0	0	0	0	0	0	1	29.7
252416	F	DSW	White	82	10.4708	4.68541	1	45	5	44	32	7	14	23.5	0.7	98	159	39.975	13.475	180.5	3.45	27.95	1.1	12.4	131	16.5	9.95	2240	70.08	137.2	65.64	90.44	15.6333	36.5556	98.24	146	0	0	0	0	0	0	1	0	0	1	0	1	3.78
264728	M	Unknown	White	59	2.15903	2.33208	0	20	1	31	21	15	15.3333	25	1.16667	106.667	162.25	40	13.7333	181	3.575	22.2	1.1	12.8	143.333	17	12.9667	5267	110.778	129.432	75.7297	92.9143	16.3333	37.5397	98.95	145.833	0	0	0	0	0	0	0	0	0	1	0	1	15.81
295774	F	Unknown	Other	82	11.9833	1.94167	0	35	2	28	41	13	13	28	0.7	99	134	34.7	12.4	280	3.5	23.2	1.1	12.6	136	22	13	1880	70.5484	145	62.7333	90.1555	21	36.9907	95.3571	134	0	0	0	0	0	0	0	1	0	0	0	1	12.88
272009	F	Unknown	Other	82	11.9833	1.68056	0	33	1	27	41	13	15	30	0.8	102	116	32.85	11.2	265	3.425	31.8	1.63333	15.2667	144	14	9.15	5005	59.8667	141.094	69.5938	95.1979	19.9	37.0778	98.2	116	0	0	0	0	0	0	0	1	0	0	0	1	6.5
264995	F	DSW	White	77	27.0319	2.07749	1	31	0	24	22	15	12	26	1.1	110.5	99.5	37.2	12.9	219	4.4	26.45	1.05	12.3	144	26	11.2	2108	70.0435	130.136	55.4091	80.3182	19.6957	36.754	96.2174	106.833	0	0	0	0	0	0	0	0	0	1	0	1	21.62
290764	M	Married	White	90	9.59097	4.71917	0	31	2	35	41	14	12	28	0.833333	101.333	152.667	40.8333	14.1667	176	4.23333	26.5	1.03333	12.1333	137.333	19.3333	18.9667	1530	80	141.643	57.6429	84.037	22.7931	36.1778	98.5	140.143	0	0	0	0	0	0	0	0	0	0	0	1	11.7
250398	F	DSW	Other	79	15.1951	7.02014	0	42	1	52	38	15	17.3333	23.6667	0.766667	97.5	259.857	32.15	13.2	180.5	3.5	34.35	1.775	15.825	135.5	13	9.1	3735	110.689	155.016	74.1803	99.9453	14.5714	36.5667	99.7097	241	0	0	0	0	0	0	0	1	1	0	0	1	3.12
233899	M	Married	White	55	10.7361	7.78332	0	30	3	34	32	8	12.6667	21.3333	1.06667	108.333	119.667	37.8	13.0333	183	3.96667	24.4333	1.06667	12.8	136.5	17.3333	9.6	2524	66	124.778	76.1481	92.8889	14.2581	37.2037	99.7778	135.75	0	0	0	0	0	0	0	1	0	1	0	0	24.64
295967	M	Married	White	59	5.26944	1.31105	0	22	3	24	31	9	11.5	28.5	0.85	107	92	40.6	14.4	268	4.2	27.4	1.25	13.65	143	12	8.2	4670	61.1429	128.15	71.6	90.45	16.2381	36.7444	97.0476	84	0	0	0	0	0	0	0	0	0	1	0	1	21
276362	F	Married	White	54	10.6764	2.36774	0	26	0	38	36	15	14.5	23.5	0.85	98	243.333	42.05	14.35	238.5	4	22.85	1.1	12.65	132	28.5	16.6	3125	76.6818	148.16	78.48	105.92	17.2333	36.2143	98.4167	262	1	0	0	0	0	1	1	0	1	0	0	1	21.62
270121	F	DSW	White	85	20.4424	3.95127	0	39	4	41	45	7	13	27	0.8	99	176	40.8	13.3	339	3.55	26.9	1	12.2	136	12	16.6	1490	83.375	145.545	55	88.2708	16.4375	36.5	98.25	144.25	0	0	0	0	0	0	1	1	0	1	0	1	3.3
282757	F	Unknown	White	58	0.542361	1.88546	0	45	5	38	52	15	12	24	0.3	115.5	146.333	35.6	12.7	214	3.7	29	1.1	12.7	147.5	8.5	13.7	2310	90.551	124.457	64.3696	83.7955	14.04	36.8333	99.6458	152.375	0	0	0	0	0	0	0	0	0	0	0	0	35
214976	F	Unknown	White	86	1.07222	1.095	0	31	2	29	36	14	13	27	1.1	106	109	34	11.3	211	3.5	26.22	1.45	15.8667	142	21	10.3	1890	64.12	130.732	62.4634	86.8618	18.64	38.2667	95.125	109	0	0	0	0	0	0	0	0	0	0	0	1	7.98
216353	M	Married	White	71	9.86181	5.10889	0	43	7	45	38	7	13.75	24.75	0.95	103.6	137.2	34.26	12.24	332.75	3.52	26.1667	1.1	12.8333	137.6	15.25	15.775	2343	88.3	148.08	68.76	94.52	15.1364	36.4444	96.0526	153	0	0	0	0	0	0	0	0	0	1	0	1	21.08
237119	M	Married	White	63	27.1403	25.1482	1	26	2	37	41	15	13	24	0.833333	104	160.667	43	14.8333	133.333	4.03333	21.1	1.25	14.3	137.667	17.3333	12.9	1585	99.7619	149.64	73	88.6	23.8077	38.0648	99.619	157.6	0	0	0	0	0	0	1	1	0	1	0	1	0.06
279863	F	DSW	Other	79	5.02083	1.07362	0	29	2	31	30	14	15	26	1.05	105	102.5	36.6	12.45	282	3.25	25.65	1	11.75	143	21.5	10.25	1445	68.3226	120.935	56.4194	77.1724	18.1935	36.4524	97.9032	114.25	0	1	0	0	0	0	0	0	0	1	0	1	15
272350	M	DSW	White	45	8.85278	3.14706	1	23	0	27	13	15	12.5	25	0.6	106.5	149	38.9	13	178	4.35	21.85	1.05	12.3	140	6	7	2820	77.4138	130.083	74.9444	92.6111	17.8571	37.3519	99	140.333	0	0	0	0	0	0	0	1	0	0	0	1	25.53
221169	M	Single	White	61	12.6528	2.0367	0	33	3	29	45	12	20	23	0.9	99.5	299.5	40.7	14.15	269.5	4.8	25.05	1.05	12.15	137.5	9	9.9	1735	69.7143	128.955	55.9318	78.3712	14.5556	35.9583	96.963	221.083	0	0	0	0	0	0	0	0	0	0	0	1	3.84
265352	F	Married	Other	58	4.06181	4.10594	0	37	7	43	73	6	12	21	0.775	113.4	130.8	35.05	12.45	200.333	3.63333	60.3667	1.13333	13.0667	142.6	18	18.7333	1832	85.4857	127.514	54.0857	74.8286	15.5854	36.8333	99.3056	131.8	0	0	0	0	0	0	0	0	0	0	0	1	25.53
228485	F	Unknown	White	83	2.86875	1.81958	0	33	4	39	49	10	16.5	24	1.35	103	175.5	32.7	11.05	273	3.95	29.1	1.2	13.4	139.5	19.5	11.3	1115	60.5	147.25	67.0833	93.8055	23.7083	36.1	95	158	0	1	0	0	0	0	0	0	0	0	0	1	5.25
256529	M	Married	White	59	2.50417	2.62784	1	53	13	52	77	15	21	16.75	1.35	105	129.429	37.48	11.76	127.25	4.08571	48.1667	1.9	20.2333	138.5	13.75	14.025	670	97.3061	93.7882	52.6353	66.1882	18.3833	36.373	96.18	129.429	1	0	0	1	1	0	1	1	0	1	0	0	13.3
235668	F	DSW	Other	90	7.68611	1.92624	0	46	4	39	60	6	14.5	22.5	0.85	110.5	124.5	43.4	14	145	4.15	26.25	1.1	13.15	143.5	33	5.5	1149	85.0833	160.875	73.375	102.542	21.4583	36.3426	98.0417	131.4	0	0	0	0	0	0	0	0	0	0	0	1	8.68
210915	M	Married	White	58	8.98472	2.37363	1	15	2	23	28	14	12	25	1	104	111	31.8	10.4	628	3.85	24.75	0.957143	12.35	138	12	12.6	3465	77	123.769	52.7692	71.6538	18.7692	37.3571	94.24	128	0	0	0	0	0	0	0	0	0	0	0	1	6.9
282946	M	Married	White	58	8.98472	2.10051	1	32	4	38	38	13	11.5	28	0.966667	102.333	138.667	41	12.975	660.333	4.43333	23.0333	1.1	13.2	139.667	17.3333	20.7667	2010	71.8889	140.762	72.5238	84.6364	15.96	37.1914	96.8148	97.6667	0	0	0	0	0	0	0	0	0	0	0	1	6.9
242969	F	DSW	White	83	2.02222	2.25407	0	66	5	46	76	3	15.3333	29	0.7	99.75	111.75	37.0667	12.4	210.5	3.575	27.1	1.2	13.7	142	17.3333	9.6	2005	57.1739	149.154	66.8077	86.0385	14	36.8333	99.087	102.5	1	1	0	0	0	0	0	1	0	1	0	1	27.01
266307	M	Married	Other	72	5.66597	1.68795	0	34	3	30	39	14	15	28	1.2	102.667	117.667	34.2	11.7333	190.667	3.66667	27.4	1.6	15.4667	141.667	29.6667	6.7	2365	97.75	106.733	54.7667	74.3667	23.6522	36.287	99.35	129.667	0	0	0	0	0	0	0	1	0	1	0	1	9.99
298579	M	Married	Other	55	4.98819	1.93507	0	19	3	29	43	14	17	21	1.7	105	116	38.85	13.2	202	3.8	31.075	1.5	15.5	140.5	20	13.2	3300	103.656	142	70.027	92.6486	25.1176	37.6481	95.7241	141.857	0	0	0	0	0	0	0	1	1	0	0	1	10.36
247861	F	Married	White	75	9.29653	1.77993	0	22	2	33	22	14	13	26	0.6	104	164	37.2	13.1	196	3.5	26.1667	1.05	13	139	18	11.8	1010	85.4167	133.292	58.9167	77.1667	17.9583	37.2685	96.9167	152.667	0	0	0	0	0	0	1	0	0	0	0	1	23.18
284954	M	Married	White	73	1.86667	1.83457	0	70	11	48	83	5	19.6667	19	1.83333	99.5	177	23.6	8.16	113	5	37.95	1.575	17.125	134.714	34.6667	74.55	1990	91.9375	124.344	51.625	76.3438	27.2432	38.3131	98.303	185.5	0	0	0	0	0	0	0	0	0	0	0	1	41.34
298082	M	Single	White	82	15.7625	1.57127	0	35	2	28	43	14	14	23.5	0.9	107.5	125	34.55	12.1	273	4.05	31	1.2	13.9	141	18	8.6	3300	48.5769	132.773	59.4545	77.5652	16.6923	36.5185	95.24	140.6	1	0	0	0	0	0	0	1	0	0	0	0	1.5
291104	F	DSW	White	84	12.1715	1.05829	1	36	2	31	29	13	15	22	1.2	110.5	134	29.75	9.45	242.5	4.15	25.2	1.2	13.5	143.667	28.5	8.75	1540	97.3913	136.565	70.1304	96.2174	16.1818	36.9444	98.1905	132.375	0	0	0	0	0	0	0	1	0	0	0	1	3.12
269707	M	DSW	White	83	21.8562	1.05399	0	31	3	32	37	13	11	27	0.9	104	98.5	39.6	13.85	150	3.85	31.6	1.2	13.5	138	16.5	6	1350	55	136.571	49.2143	78.3333	15.7143	36.3056	96.6429	127	0	0	0	0	0	0	1	1	0	1	0	1	3.3
244854	M	Married	White	87	2.70556	1.07589	0	36	3	28	37	15	18	21.5	2.3	108.5	101.5	29.8	9.75	248	4.4	30.75	1	12.35	143.5	34	8.6	870	64.6	138.667	40.6296	71.284	22.92	37.0794	96.12	106.667	0	0	0	0	0	0	0	0	0	0	0	1	12.88
289225	F	Single	White	41	21.0562	13.3471	0	25	2	34	43	13	13.5	21.5	0.366667	104.667	161.667	36.7333	12.1667	313.667	3.6	25.95	1	12.1	136	7	19.4333	4285	66.5	131.333	77.4231	97.7407	17.2069	36.0556	97.6786	146.167	0	0	0	0	0	0	1	0	0	0	0	1	9.1
297255	M	Married	White	83	5.14375	4.14193	0	32	4	27	43	14	14.5	24.5	2.3	107	111	37.4	12.45	209.5	4.25	28.5	1.2	13.7	141.5	41.5	8.05	1975	68.8519	150.038	63.7692	82.7692	15.9259	36.6389	97.2593	110.5	0	0	1	0	0	0	0	0	0	0	0	1	5.4
223475	M	Single	White	39	21.4132	16.1966	0	19	3	33	30	15	16.3333	25.3333	1.1	99	125.8	42.6333	15.9	215.667	3.8	26.6333	1.1	12.9667	137	18.3333	9.7	1481	73.1463	135.913	81.3478	97.6087	19.3404	37.4537	99.8462	122.25	0	0	0	0	0	0	0	1	0	0	0	1	1.9
289888	M	DSW	Black	55	21.9139	17.0319	1	42	4	41	51	8	15.3333	25.3333	0.733333	104.333	164	31	11	206.667	4.25	22.4667	1.1	12.9	140.333	16.3333	12	1412	94.0741	121.5	64.25	80.75	18.3939	36.7857	99.8214	188.857	0	0	0	0	0	0	0	0	0	0	0	0	8.19
277517	M	Single	Other	71	4.65486	1.86522	1	34	1	31	51	13	12	34	1	101	160	36	12	255	3.8	21.6	1	11.7	143	43	10	1005	70.92	140.652	77.5217	92.4783	19.04	36.3	94.28	96	0	0	0	0	0	0	1	1	1	1	0	0	3.64
240531	M	Married	White	63	3.00486	2.07632	0	27	1	26	24	14	14	26.5	0.75	102.5	150.5	39.2	13.95	201	4.43333	24.9	1.05	12.25	138	12	7.9	950	64.2222	137.114	67.9773	91.0227	19.5909	36.6429	95.4444	114.5	0	0	0	0	0	0	0	0	1	0	0	1	1.2
225278	M	Married	Other	63	9.42639	3.735	0	23	1	24	18	14	15.5	25	1	101.5	112	40.65	14.25	242.5	4.65	26.25	1.1	12.8	137	16	10	5435	78.8182	128.182	73.8636	91.9697	15.7727	36.6759	98.4545	93.75	0	0	0	0	0	0	0	0	0	0	0	1	17
264990	F	Married	White	87	21.8236	1.74744	0	59	6	42	81	15	18	22	1.05	110	153	34.55	11.35	198	3.9	88.6	1.5	15.1	146	24.5	17.35	4600	101.697	120.057	51.3143	74.2571	21.725	36.6889	93.5938	138.8	0	0	0	0	0	0	1	1	0	0	0	0	7.31
257047	F	Married	White	87	21.8236	2.04942	0	41	3	32	52	12	10	28	0.6	109	84	33.28	9.7	198.5	4.4	24.9	1.2	13.45	143	32	13.7	635	90.2963	131.385	50.9615	77.7693	21.5926	36.1852	97.9231	94.625	0	0	0	0	0	0	1	1	0	0	0	0	3.84
286927	F	Married	White	87	21.8236	10.5414	0	39	3	38	36	13	14.5	26	0.8	106	150	34.2667	11.4	166.5	3.86667	24.4	1.25	13.7	141	18.5	7.55	625	68.7097	137.29	60.129	87.9032	20.4516	36.3	97.1875	146	0	0	0	0	0	0	1	1	0	0	0	0	10.53
229647	F	Married	White	87	0.983333	1.02765	0	39	4	37	41	15	17	24	1.15	103	222	30.25	9.7	307	3.8	24.8	1.15	13.45	140	21.5	11.5	1983	85.7778	115.806	48.7778	71.1204	14.4419	37.1852	97.1081	258.333	0	0	0	0	0	0	0	0	1	0	0	1	9.9
245834	F	Married	Other	70	15.6215	14.5799	1	37	6	33	40	15	13	32.5	1	100.5	128	39.9	13.0333	188.5	3.73333	28.75	1.3	13.55	140	25	6.45	1820	68.4375	158.946	82.1892	106.559	11.7	36.463	99.0882	139.5	0	0	0	0	0	0	0	1	0	0	0	0	16.56
249190	M	Single	White	55	5.3625	1.49409	0	19	4	28	37	14	12	32.5	1.86667	97.3333	251	44.1667	15.4333	201	3.8	30.1	1	11.3	138	26.6667	10.6333	2935	93.7391	165.75	86.75	104.5	21.0833	36.2407	94.875	234.333	0	0	1	0	0	0	0	1	1	0	0	1	0.84
270616	F	DSW	White	80	13.8146	4.18911	0	58	4	46	40	9	13	23	0.7	98.3333	108.333	30.45	10.4	276.5	3.86667	27.75	0.95	11.45	130.333	14.3333	4.25	929	80.0769	137.964	59.0357	77.7586	16	36.5185	98.9167	115.5	0	0	0	0	0	0	1	0	0	0	0	1	8.32
234390	F	DSW	Black	64	1.10208	2.10208	0	31	6	44	68	6	15.75	25.5	1.35	100	159.25	22.84	9.16667	249.667	3.425	28.9667	1.86667	16.0833	137.75	19.75	15.5333	4550	98.3889	140.886	67.1591	91.5227	15.9524	36.4242	99.9722	186.5	1	0	0	0	0	0	0	1	0	0	0	1	10.15
245392	M	Married	White	79	10.7646	1.91792	0	42	3	44	42	13	18	23	1.4	105	130	37.8	12.7	213	4.1	29.5	1.2	13.4	142	31	22.1	660	60.5556	123.633	41.0667	68.5889	26.1481	37.7593	95.3704	136	1	0	0	0	0	0	0	1	0	1	0	1	28.6
285904	M	Single	White	62	5.76528	2.51264	0	29	2	22	22	14	17	20	0.9	101	173	39	14	261	4.2	18.9	1	12.2	134	14	7.9	3410	91.7308	127.129	58.1935	81.7204	22.5769	37.119	94.3846	197.5	0	0	0	0	0	0	0	0	0	0	0	1	17.1
241173	M	Married	Other	64	10.9854	10.332	1	33	2	27	37	14	13.5	26	0.85	101.333	172.5	35.65	12.1	316.5	4.3	32.9	1.1	12	136	27	11.55	1765	93.7866	141.063	57.4855	83.0499	16.6831	36.8333	97.528	265.333	0	0	0	0	0	0	1	1	1	1	0	1	1.9
252612	F	Unknown	White	58	4.92639	3.96177	0	15	0	26	35	15	13.5	25	0.8	101	200.5	32.6	11.15	171.5	3.75	24.7	1.15	13	135.5	22.5	8.25	1250	82.7606	166.507	73.5915	104.563	17.6901	37.3968	97.2817	192	0	0	0	0	0	0	0	1	0	1	0	1	13.3
218665	M	Married	White	58	5.81806	1.94751	0	22	2	24	22	13	13	23.5	0.8	105	114	44.45	15.85	244	3.95	29.3	1.1	13.25	137.5	17	8.7	2150	68.4211	126.789	64.7368	83.6274	17.0526	36.5222	98.9412	173	0	0	0	0	0	0	0	0	0	1	0	0	11.56
255591	F	Single	White	55	13.6972	8.64837	1	19	3	28	27	14	14.5	29	1.05	104.5	172.5	41.4	14.3	247	3.9	22.15	1.2	13.8	144	19	10.25	845	68.2143	140	62.9032	82.1613	18.4444	36.881	94.75	156.429	0	0	0	0	0	0	1	0	0	0	0	1	1
225380	F	Single	White	87	0.6	1.41748	0	74	5	46	91	3	15	28	0.6	101	134	41.9	13.7	242	4.5	23.1	1.1	13.3	139	15	17.5	1175	99.9524	105.389	41.5	62.7963	11	36.1944	82.7143	137	0	0	0	0	0	0	0	0	0	0	0	1	15.39
201182	F	Married	White	72	13.5049	13.5131	0	50	4	39	50	8	14.6667	21.3333	0.633333	107.667	243.333	31.0333	10.7333	192.667	3.66667	25.1	1	11.9333	140	16.6667	11.4333	1590	62.16	129.808	52.6154	68.8542	19.9032	36.8426	99.8	215.545	0	0	0	0	0	0	1	0	0	0	0	1	50
254376	F	Unknown	Other	67	101.263	16.96	1	28	2	30	26	15	16.5	22.5	1.1	98	123.667	29	9.8	150	3.86667	29.7	1.1	12.9	133	18.5	10.15	1130	81.9655	156.414	62.7241	94.8966	20.25	37.8333	100	120.5	0	0	0	0	0	0	0	0	0	1	1	1	7.5
205415	M	DSW	Other	52	11.1646	2.08182	1	27	5	23	57	10	11.5	27	1.9	103.5	257	39.95	13.9	261.5	4.15	21.7	0.9	11.4	138	24.5	11.8	1985	75	127.25	71.5625	84.7812	16.4412	35.7685	98.6765	154.4	0	0	1	0	0	0	0	1	1	0	0	1	4.68
222925	F	DSW	White	69	12.3931	4.36397	0	30	4	26	35	9	14.5	29	0.6	97	229	32.15	11.05	259.5	3.35	28.4	0.5	9.2	137.5	12.5	19.7	2110	84.7727	145.045	54.1364	84.4394	20.4762	36.7222	97.9091	271.5	1	1	0	0	0	0	1	0	1	0	0	1	8.68
235515	M	Married	White	73	9.05139	1.2561	0	28	1	31	28	13	11	30	0.766667	104.333	115	36.6667	13.1333	196	3.8	28.05	1.05	12.55	141.333	20.3333	8.73333	2756	73.9643	139.679	75	90.6071	25.9643	36.3611	98.2857	131.2	0	0	0	0	0	0	0	0	0	0	0	0	17.69
281745	M	Married	White	52	6.98611	7.05858	1	30	1	37	46	15	14.5	22.5	0.7	102.833	159	34.1286	11.7167	271.25	3.8625	25.18	1.06	12.72	135.667	9.75	13.875	3145	97.3469	128	57.1429	80.9388	21.5357	36.1407	99.6415	122.667	0	0	0	0	0	0	0	1	0	0	0	0	14.82
222317	F	Married	Black	76	1.00139	1.16588	0	50	1	40	56	15	12	26	0.9	106.667	158	27.9333	8.96667	239	3.92857	33.8	1.1	13.2	139	22	7	926	73.9524	58.4375	34.9375	42.7708	19.5185	34.1	92.2105	152.333	0	0	0	0	0	0	0	0	1	0	0	1	3.64
228484	F	Married	White	86	1.68889	1.76584	0	55	4	50	27	8	16	26	1	101	146	37.1	13.1	158	2.9	37.4333	1.33333	15.1333	140	12	14.2	1550	101.2	139.522	62.1304	80.0435	19.7037	36.7963	95.6538	146	1	1	0	0	0	0	0	0	1	0	0	1	21
262747	F	Unknown	Black	72	13.6097	13.609	0	50	2	42	39	15	18.25	21.75	1.85	106.6	203.4	29.7333	10.2333	332	3.64	25.8	1.1	12.6	142.8	31.5	17.6	1220	77.9773	163	71.2826	101.297	12.2157	37.6944	99.8696	170.667	0	1	0	0	0	0	0	0	0	0	0	1	12.3
223849	M	Single	White	43	17.5542	16.3719	0	46	9	40	49	15	17.75	25.75	9.7	93	115.2	30.75	10.825	134.5	3.66	25.775	1.25	13.775	133.5	35.75	5.075	0	81.6545	127.684	62.5088	80.3212	20.5345	35.9899	99.75	106.1	0	0	1	0	0	0	0	0	0	0	0	1	18.62
285042	F	DSW	White	90	14.6111	1.71898	0	39	4	41	61	6	12.5	27.5	0.55	105.5	124.5	40.1	13.15	260.5	3.95	21.7	1.05	12.2	141.5	16	8.65	1333	77.7083	134.435	62.3043	79.7273	15.2917	36.3056	96.5	149.25	0	0	0	0	0	0	0	1	0	0	0	1	19.44
207273	M	DSW	White	78	4.99236	1.19175	0	24	2	27	21	14	12.5	27	0.7	104.5	120.5	55.5	18.15	209.5	4.05	28.8	1.2	14	140	11.5	11.55	1775	64.92	129.909	72.6818	86.5455	17.6	36.5159	89.16	113.333	1	0	0	0	0	0	0	1	0	0	0	1	5.95
211031	F	DSW	White	73	11.9681	10.3829	0	36	2	32	17	15	12	24	0.55	105	114.5	33.2	10.8	145	3.8	23.65	1.05	12.3	140	11	3.9	1639	60.92	121.208	54.625	77.8333	16.5161	36.8016	99.04	104.333	0	1	0	0	0	0	0	1	0	0	0	0	5.28
212058	F	DSW	White	74	4.65069	1.28804	1	35	2	27	45	15	12.5	30	1.5	101	109	30.4667	10.0667	235	4.3	30.0333	1.56667	17.2667	139.5	26	10.3	1740	71.6	106.8	44.7333	59.6667	16.7333	36.5952	94.5333	150.125	0	0	1	0	0	0	0	1	0	0	0	0	0.98
296259	M	Married	Black	61	5.10764	3.1694	0	28	3	24	33	14	13.5	26.5	1.6	102	122	24.1	8.4	205	4.25	33.6	1.93333	20	138	35	8.05	1980	68.1739	122.042	56.2917	77.4583	13.5217	37.9921	97.6087	130	0	0	1	0	0	0	0	1	0	0	0	1	13.05
259528	F	DSW	White	75	4.90903	1.88341	0	28	2	27	25	14	11.6667	28.6667	0.633333	100	128	40.7	13.65	210.5	3.83333	31.425	1.675	15.775	136.667	12.6667	6.85	4335	79.3061	160.94	66.1	97.74	17.9583	36.7778	96	137	0	1	0	0	0	0	1	0	0	0	0	1	3.64
272465	M	DSW	White	90	8.10278	6.21147	0	65	8	45	93	3	14	24.5	1.05	104.8	158	36.64	12.6	154	4.14	21.1	1.03333	12.8	138.8	16.3333	10.2	1760	55.3438	122.594	46.7188	67.3011	12.7368	36.642	99.8333	134.955	1	0	0	0	0	0	0	0	0	0	0	1	10.92
234042	M	Married	White	64	4.775	1.61116	0	28	0	35	41	15	13.5	25	0.85	105.5	120.667	35.7	12.15	324.5	3.75	32.4333	2.175	17.775	140.5	23.5	9.8	1875	113.296	144.963	80.6667	101.037	31.3333	36.3111	96.8889	130.5	0	0	0	0	0	0	0	1	0	0	0	1	1.2
210771	F	Unknown	Other	49	0.895833	1.05245	0	51	8	46	64	15	15.6667	14.6667	0.9	110.6	210	41.54	13.5	237	3.8	31.1	1.2	13.075	137.2	15.75	10.15	2225	128.773	93.2308	64.5769	70.8148	25.5517	39.1556	87.8182	203.5	0	0	0	0	0	0	0	1	0	0	0	0	0.06
235325	F	DSW	White	47	6.33403	1.66369	0	28	2	28	40	13	15.6667	22.6667	0.6	100.333	405.333	40.9	14.8	226	5.23333	22.1	1.2	14.2	133.333	5	11.2	2960	97.2308	110.625	76.8333	83.9565	18.1154	36.9048	98.6923	330.25	0	0	0	0	0	0	0	1	0	0	0	1	10.92
210721	M	Married	White	83	15.3819	14.0749	1	41	7	36	57	9	12	27	1.2	100.5	108	37.5	13.2	238	4.2	27	1	12.15	136	26.5	9.7	1605	99.907	134.537	63.7805	80.0526	21.1818	36.4841	95.5814	132	0	0	0	0	0	0	0	1	0	1	0	1	9.6
235739	M	Married	Other	60	5.95278	2.16839	0	13	0	21	13	15	12	25	1	108	147	44.2	15.4	227	3.8	32.7	1	12.6	141	11	9.3	4275	87.48	139.63	77.4815	98.1975	17.9259	36.8704	97.64	140.5	1	0	0	0	0	0	1	0	0	0	0	1	15.58
251782	M	Unknown	White	69	8.70139	2.86082	0	30	3	35	43	14	16.5	24	1.35	101.5	225	45.85	15.25	256.5	5.25	27.1	1.1	13	136.5	19	12.9	1285	73.12	116.87	65.2609	76.5455	10.7083	36.3333	93.96	233.4	0	0	0	0	0	0	0	1	1	1	0	1	7.25
205463	F	Single	White	52	2.6375	1.68591	0	46	3	36	54	10	14.5	21.5	0.633333	109	165.667	32.4	10.85	388.333	3.86667	26.4	1	12.25	142.667	13.3333	14.1333	3440	100.125	121.826	67.0435	80	16.75	36.8968	98.8333	173	0	0	0	0	0	0	0	1	0	1	0	0	13.68
206521	M	DSW	Black	57	0.728472	1.85236	0	35	6	35	34	15	11	27.3333	1.03333	107.667	194.333	36.3333	11.9667	207.667	3.6	34.1	1.76667	19.2	142.667	15.6667	12.7	2150	63.9512	121.05	55.15	73.3659	14.2308	36.6513	99.7073	208.286	0	0	0	1	1	1	0	1	0	1	0	1	21.56
264283	M	Married	White	57	11.0667	8.07464	0	17	1	24	20	14	17	23	0.9	106	201	41.1	14.3	343	4.2	23.4	1.2	13.3	142	14	10.8	1560	73.2174	134.522	67.1739	82.5652	15.7826	36.5556	95.6957	177.25	0	0	0	0	0	0	1	0	0	0	0	0	9.2
294881	M	Unknown	Other	54	6.66042	2.56263	0	15	2	29	41	15	12.5	22.5	2	110	209	32.8	11.4	180	4.75	27.15	0.9	12	140	27	7.6	1347	91.7241	161.172	82.2069	105.714	22.3793	36.4074	99.3571	204.75	0	0	0	0	0	0	0	1	1	1	0	1	4.93
236862	F	DSW	White	80	3.87222	1.96572	0	38	2	44	34	13	13	24	1.15	108	158.2	33.28	11.575	251	3.575	29.3	1.03333	12.1	142.667	15	13.3	805	84	107.974	54.7179	70.3333	18.4545	37.3611	97.2188	179.2	1	0	0	0	0	0	0	0	0	0	0	1	33.55
235148	M	Married	White	72	0.444444	1.60477	0	66	6	49	100	3	15.5	23.5	1.15	109.5	147.75	30.15	9.45	533	4.2	28.65	1.5	16.55	144.5	21	40.75	2380	72.0571	108.425	56.725	73.1951	15.6512	36.1944	98.4359	156.6	0	0	0	0	0	0	0	1	0	0	0	1	29.64
291734	F	Married	White	83	22.8694	22.8697	1	36	3	32	35	14	14	28.5	1.3	99	119	40.25	13.4	170	4.05	28.1	1.1	11.9	137.5	30.5	14.15	860	79.6667	144	54.6667	75.8333	14.4167	36.8426	94	143.667	0	1	0	0	0	0	1	1	1	1	0	1	5.6
256074	F	DSW	Other	85	10.0451	2.23936	1	27	2	40	32	15	14	27	0.833333	103	237.333	38.7	12.35	412.5	4.675	20.6	0.9	11	139.333	14.6667	14.5	1045	78.7391	126.087	48.6087	67.4091	19.96	37.1944	100	199.167	0	0	0	1	0	0	0	0	1	1	0	1	21.3
203755	F	Married	White	72	19.5236	5.60365	1	29	2	30	13	15	13	26	0.55	105.5	158	36.9	13.1	152	3.6	24.8	1.2	13.3	141	12.5	6.2	2300	70.72	145.273	60.4242	90.3333	17.4242	37.3426	100	143.333	0	0	0	0	0	0	0	0	0	1	0	1	5.6
241754	M	Single	White	78	2.35208	2.45703	0	51	2	46	40	13	16	26.5	0.65	97.6667	171.75	28.05	9.05	317	4.73333	28.45	1.05	12.3	135.667	16.5	10.2	1980	74.8621	138.152	39.8182	67.3636	22.0811	36.8667	97.8276	129.5	1	0	0	0	0	0	0	1	1	1	0	1	10.53
201566	F	Single	Other	75	5.21111	1.93723	0	33	1	36	33	13	14.6667	26.6667	0.733333	99.3333	135.333	33.5	11.3667	352.667	3.26667	23.5667	1	12.1667	137.667	13	13.7	671	70.5833	122.545	74.0909	84.9524	15.4167	36.0667	97.875	134	0	0	0	0	0	0	0	0	0	0	0	1	5.75
299539	M	Single	White	52	7.81875	5.84139	0	17	2	18	26	15	13.5	23	1.35	107.5	121	39.2333	13.95	255	3.76667	23.25	1.15	13.2	140	24.5	9.8	2550	85.2979	136.463	67.0926	86.2099	18	36.5185	96.0238	121	0	0	0	0	0	0	0	1	0	0	0	1	17.28
285088	M	Single	Other	44	6.42639	1.81477	0	13	0	23	12	15	15.5	23	0.85	103.5	114.5	40.55	14.3	256.5	3.8	28.95	1	12.1	138	11.5	11.7	1400	80.5	130.316	82.6316	93.5263	19.7	36.4167	96.0909	121.75	0	0	0	0	0	0	0	0	0	0	0	1	5.98
238921	M	DSW	White	64	3.25417	1.27306	0	20	0	24	18	15	14	23.5	0.8	106.667	116.333	43.4333	14.9667	235.5	3.63333	24.9	1.1	12.5	142	12.5	13.75	1295	72.4583	138.708	84.5417	97.0833	18.1667	36.7407	96.8333	97.5	0	0	0	0	0	0	0	0	0	0	0	1	7.31
225514	F	Married	White	46	3.58264	1.96991	0	22	1	24	28	15	13	28	0.7	101	89	41.6	14.3	273	3.5	23.3	1.1	12.9	138	15	7.6	1300	67.2083	102.043	46.6957	65.1449	16.2083	36.9167	98.65	94.625	0	0	0	0	0	0	0	0	0	0	0	0	4.41
275576	M	Single	Other	41	21.5993	21.6219	1	13	4	30	22	15	15	24	1.4	103	119	43.7333	14.7333	248.5	3.7	27.6	1	12.45	139.667	15	10.9	1940	94.5217	132.227	73.2727	87.6667	17.9231	37.9907	99.619	122.333	0	0	0	0	0	0	0	0	0	1	0	1	6.8
284448	F	Married	White	86	2.47917	1.51234	0	54	7	42	43	7	15.5	24.25	0.8	101.5	140	30.95	10.375	247	3.9	25.6	1.54	16.78	137.8	25	10.075	3570	62.75	135.25	65.75	82.0357	18.3714	37.7778	99.5862	154.818	0	0	0	0	0	0	0	1	0	1	0	0	9.2
252216	F	Single	White	90	2.1125	1.20382	0	33	4	36	46	9	18.5	20	0.55	95.5	134	36.55	11.65	438	4.25	26.45	1.1	12.9	130	9	8.95	1290	75.3043	141.609	49.2174	71.1739	19.8696	36.1944	97.2609	141	0	0	0	0	0	0	1	0	0	0	0	1	6.63
236284	M	Married	White	52	3.31319	1.89583	0	15	0	21	27	15	16.3333	23.6667	0.8	102.333	155	36.5333	12.9333	201	4.3	31.9	1.05	12.3	138	11.6667	13.2667	1825	96.0417	148.73	77.2432	98.7207	15.4167	36.7222	95.9	145.5	0	0	0	0	0	0	0	0	1	0	0	1	17.4
288709	M	Married	White	68	4.91875	4.25291	0	49	6	41	42	7	13	25	0.9	103	153	40.1667	13.2667	217	4.55	25.1333	0.866667	10.9	136.5	16	11.9333	3450	50.28	135.476	68.3902	86.5714	17.7333	37.2468	97.72	129.5	0	0	0	0	0	0	0	1	0	1	0	1	29.7
297473	M	Married	White	78	10.1424	3.31836	1	32	7	35	55	9	13.5	26	1.9	109.5	158	38.45	13.4	134	4.05	24.2333	1.36667	15.7	145	26.5	8.55	1280	97.5417	132.345	64.2069	84.3929	19.5926	36.6204	95.4815	155	0	1	1	0	0	0	1	1	1	1	0	1	4.62
288588	M	Single	Black	58	5.03611	5.09416	0	45	8	43	82	3	17.6667	27.6667	1	105	271.333	44.55	14.7	229	3.86667	22.2	1	11.9	146.333	14	11.8	4035	101.032	126.867	77.8667	88.8	14.9737	36.713	99.1333	264.5	0	0	0	0	0	0	1	0	0	0	0	1	10.15
209190	F	Married	White	60	3.40278	3.43872	1	31	3	30	17	15	16	26.5	1	102.5	134	40.5	14.45	314.5	4.2	24.5	0.95	11.65	142	18	13.2	2600	80.8571	168.87	78.587	103.848	18.4444	38.0333	96.5926	146.8	0	0	0	0	0	0	0	0	0	1	0	1	16.5
275696	M	Married	White	59	3.20417	3.20358	0	47	9	45	73	6	13.3333	31.3333	1.13333	103	113.5	43.7333	14.75	277.5	3.83333	27.3429	1.91429	16.5	143.667	14.3333	13.3	1708	81.5278	154.095	80.0476	100.675	14.0714	39.2479	96.8462	103.667	0	0	0	0	0	0	0	1	0	0	0	1	17.22
242049	M	Married	Other	77	4.81597	1.18392	0	37	4	34	46	8	10	31.5	0.9	101	108.5	41.4	14.45	200	3.45	26.05	1.05	12.7	139	13	7.75	1090	65.2308	133.808	58.8077	83.8077	13.8462	36.2685	99.04	126.75	0	0	0	0	0	0	0	0	0	0	0	1	23
267188	F	Unknown	Other	78	2.81528	1.07759	0	55	5	48	62	5	14	24	0.8	107	176	35.5	12.2	312	3.3	27.6	1.3	14.4	142	16	13.7	1375	87.913	152.111	68.7778	88.8889	18.6538	36.7222	99	176	0	0	0	0	0	0	0	1	0	0	0	1	28.6
243197	M	Married	Other	44	85.2056	11.3817	1	27	5	31	39	9	16.5	27	0.85	98.3333	181.5	45.35	15.9	225.5	4.9	23.4	1.1	13.1	137.333	11	11.9	3025	89.1786	143.931	74.6207	96.069	19.0333	37.3264	96.7241	138.133	0	0	0	0	0	0	1	0	0	0	0	1	23.18
277703	M	Married	White	70	2.03403	2.1363	0	33	4	44	54	6	15	24	0.8	102.5	184.5	42.1	14.1	197	3.9	40.5	4.9	44.5	140	15	12.3	1715	72.0588	143.118	54.4706	75.5882	17.9444	36.2778	92.7647	157.25	0	0	0	0	0	0	0	1	1	0	0	1	37.4
242028	F	DSW	White	86	4.72083	1.59713	0	41	1	32	49	15	11.5	27	1.05	106.5	100	33.65	11.4	218	4.15	32.7	1.2	13.9	141	31	6.35	750	51.5652	121.522	51.3913	67.4783	17.6522	36	94.7391	126.5	0	1	0	0	0	0	0	1	1	0	0	1	5.25
235986	F	Married	White	40	6.19444	2.19281	0	18	2	29	18	14	13.5	24	0.65	105.5	105	36.1	12.25	396	4.05	24.25	1.1	12.9	139	10.5	12	1320	85.6786	128	68.3333	81.875	18.0714	36.7708	95.2143	93	0	0	0	0	0	1	0	0	0	0	0	1	7.44
256311	M	Married	Other	72	9.81736	3.94133	1	42	7	35	43	12	13	25	0.95	109	146	35.8	11.8	141.5	3.55	21.7	1	11	141.5	18	13.15	3260	68	115.542	67.5	80.2083	15.0345	36.9907	97.68	133	0	0	0	0	1	0	0	1	0	1	0	1	3.78
287836	M	Married	White	60	7.81875	3.87762	0	36	4	43	63	6	11	26.5	1	105	129.667	27.6667	8.76667	275	4.36667	24.25	1.1	13	138	20	6.85	2355	67.3571	120.538	59.1538	79.8077	15.8333	36.5278	98.6296	161.75	0	0	0	0	0	0	0	1	0	0	0	0	58.5
207293	F	DSW	White	68	8.64444	3.03681	0	50	5	32	27	15	14.3333	17.6667	0.5	107.25	142.5	29.5	10.18	142	4.25	29	1.15	12.95	134.4	6.5	14.1667	2070	68.04	128.52	64.36	89.12	11.7419	36.0238	98.4	143.429	0	0	0	0	0	0	0	0	0	0	0	1	6
288343	M	DSW	White	82	19.2139	19.5651	1	28	2	31	7	15	13.5	25.5	0.7	105	143	37.95	12.7	165.5	3.75	28	1.53333	14.9333	140.5	13	11.2	2764	69.8966	138.345	61.2069	85.9608	16	37.6759	99.3448	110	0	0	0	0	0	0	1	1	0	0	0	1	6.5
282351	M	Married	White	87	37.6271	14.715	1	39	6	30	38	8	15.5	27.5	0.9	100	144.5	41.4	14	148	3.4	32	1.55	15.025	139.5	13.5	9.35	1470	72.9167	134.208	69.875	92.2917	19.4783	36.0556	97.3478	125.667	0	0	0	0	0	0	1	1	0	0	0	1	11.6
221033	M	Married	Other	52	2.53681	2.64999	0	28	5	36	22	9	17	27	0.9	99	157.333	47.575	15.9333	184	4.25	22	1	12.2	139.75	14	17.55	1700	99.6	129.3	84.9	96.45	19.4231	37.9603	95.619	171.25	0	0	0	0	1	0	0	1	0	0	0	1	42
256323	M	Married	White	69	6.03333	2.35722	0	31	3	28	39	13	19	24	2	101	232.667	41.0667	13.9	220	4.2	24.175	1.35	15.175	139	26.5	9.65	1200	72.7941	156.529	71.1515	91.1471	17.5455	36.963	95.5588	200.778	0	0	1	0	0	0	0	0	1	0	0	1	6.16
265983	F	DSW	White	90	8.12361	3.04171	0	60	6	46	75	7	20.6667	18.3333	0.9	104.5	508.333	42.8	14.25	304	4.68	24.2	1.25	14.7	140.75	31.6667	12.05	965	86.1429	126.92	45.84	65.44	21.2857	36.3333	98.1071	138.75	0	0	0	0	0	0	1	0	0	0	0	0	3.64
286389	F	DSW	White	81	2.86458	1.08378	0	26	2	26	18	14	12	29	1.1	105	92	32.5	10.95	308	4.1	31.3	1.1	11.9	142	16.5	7.45	1960	66.3478	133.783	66.9565	83.6522	19.6087	36.8056	95.1304	107.5	0	1	0	0	0	0	0	0	0	1	0	1	7.36
274603	F	DSW	White	84	12.7021	1.80109	0	33	3	37	58	12	12	29	0.9	104	98.5	35.55	11.7	182	4.15	39.0667	1.43333	15.4	141	17	8.1	1645	56.1613	158.6	58.1822	89.3619	27.4567	37.8333	97.3457	98	0	0	0	0	0	0	0	1	0	1	0	1	9.2
290848	M	Unknown	Other	27	9.7875	5.87172	1	17	0	26	19	15	17	20	0.9	112.5	106	31.9	10.8	283.5	3.35	38.85	1.35	14.95	144.333	13	17.9	2710	58.96	127.56	68.72	87.88	14.2286	37.1111	99.8276	118.8	0	0	0	0	0	0	0	0	0	1	0	0	35.88
244420	M	Married	Other	57	22.4361	9.55509	1	21	2	31	26	15	17.25	22.25	0.725	107	150.833	33.2	10.9667	137.2	3.75	31.5286	1.08571	12.4571	141.833	11	10.675	3135	72.75	111.938	57.875	75.5069	15.8	37.0873	100	141.417	0	0	0	1	1	0	0	1	0	0	0	1	30.6
244967	M	Married	Other	79	18.5417	4.86751	0	36	4	30	43	10	15	29	0.833333	101	130	37.9333	12.8667	136.333	3.33333	28.3	1.44	14.6	141.333	15.6667	8.2	3300	68.6667	131.48	60.48	85.3667	15	36.8556	97.3043	133.8	0	1	0	0	0	0	1	1	0	0	0	1	13.5
204451	M	DSW	Other	59	23.8618	7.43103	0	28	3	24	30	12	14	25.75	0.95	106	141.75	40.5333	14.0333	209.667	4.5	23.8	1.15	13.2	141.25	14.25	12.0667	1940	70.697	122.205	71.8636	90.6061	14.8788	36.8542	98.2121	141.75	0	0	0	0	0	0	0	1	0	0	0	1	2.8
223572	F	Single	White	53	1.71319	3.34905	0	33	5	30	52	15	17	19.3333	1.16667	128	228.5	36.95	12.25	292	3.43333	23.4	1.2	13.5	162	14	12.55	1813	83.7857	113.216	79.1351	91.5135	21.2188	35.4444	99.069	112.5	0	0	0	0	0	0	0	0	0	0	0	0	18.4
240324	F	Married	White	82	1.58125	1.61394	0	47	4	36	49	8	14.5	24	0.65	99	123	32.65	11.7	350	5.26667	22.95	1.1	12.6	132	24.5	11.15	1330	75.8333	122.267	61.4	74.4286	13.8421	36.1667	97.3889	149.333	0	0	0	0	0	0	1	0	0	0	0	0	3.12
278435	M	Married	White	55	28.9285	5.12569	0	24	2	37	44	15	14.6667	19.3333	1.76667	110	132.6	29.25	11.2	212	3.63333	27.8	1.5	14.5333	140	25	12.2667	1055	73.0294	138.432	59.2045	90.6288	12.6053	36.8333	98.8286	120.333	0	0	0	0	0	0	0	1	0	1	0	1	23.12
252091	F	Unknown	Other	54	1.35764	1.52567	0	31	4	38	36	15	17	25	0.85	115	224	39.05	13.3	285.5	3.2	21.7	1.3	14.2	154	14	18.6	4540	93.1579	95.1333	49.9333	63.2741	12.25	38	98.8158	216.25	0	0	0	0	0	0	0	0	1	0	0	1	19.43
243031	F	DSW	White	78	3.87639	1.96859	0	29	2	32	26	14	14	25	0.5	106	85	34.1	11.8	212	4	24.9	1.1	12.2	141	10	6.6	1250	72.25	123.667	60.875	81.8055	16.2917	36.7407	96.2083	85	0	0	0	0	0	0	0	0	0	0	0	1	15.98
256146	M	Married	Other	68	1.15625	1.26419	0	35	4	49	43	15	18.5	23.25	0.7	98	226	28.6	9.6	134	4.3	24.8	1.1	12.7	136	13	5.8	385	85.3333	160.13	71.6957	93.3913	15.5667	38.1296	100	240	0	0	0	0	0	0	0	0	1	0	0	1	58.5
205193	F	Married	Other	69	1.10069	1.1349	0	60	6	53	86	3	15.6667	20.3333	0.566667	117.333	253.667	41.4333	13.7	175.667	3.6	22.8	1.1	13.2	149.667	13	14.0667	10100	69.1667	110.657	64.4	75.7714	22.3023	36.4167	100	210.667	0	0	0	0	0	0	1	0	1	0	0	1	35
242422	F	DSW	Other	75	21.6076	6.70168	0	46	6	47	40	7	13.6667	25.6667	0.766667	103.5	169.6	32.34	11.35	193.667	3.6	24.1	1.15	13.175	138.75	20.6667	11.8	1195	80.8333	121.708	57.6667	81.4583	16.2581	36.9815	97.2222	158.667	0	0	0	0	0	0	1	1	0	1	0	1	21.76
206862	M	Married	White	64	9.63681	1.88463	0	21	0	22	13	15	13	26	1	101.5	115.5	44.2	14.8	283	4.6	24.5	1.1	13	135.5	15	9.85	2325	86.25	165.333	92.3333	116.667	22.4	37.0694	97.0909	112.25	0	0	0	0	0	0	0	0	0	1	0	1	2.2
282380	F	Married	White	80	9.98889	6.29417	0	43	1	40	21	15	16	23	1.05	102	122	41.6667	14	276	4.1	23.7	1	11.85	137	16.5	17.4	824	80.8889	137.319	62.1915	83.2174	15.5	36.9537	98.0357	125.667	0	0	0	0	0	0	0	0	0	1	0	1	34.96
202425	F	Married	White	62	22.3007	18.5468	0	29	2	35	30	15	12.6667	29.3333	0.7	100.5	184.5	39.525	13.175	313.667	4.125	25.6	1.1	12.6	138.25	10.3333	16.3333	1950	84.875	149.25	71.8333	91.125	19.5806	37.0556	97.64	175.2	0	0	0	0	0	0	1	0	0	1	0	1	14.8
287198	M	Married	Other	61	6.33333	1.3219	0	27	5	26	37	9	12	26	1.1	106.5	127.5	37.4	12.2	159	3.35	31.7	1	11.6	141	13.5	8.2	1785	73.8462	142.731	68.5	88.1154	17.9231	36.5794	95.9583	138	0	0	0	0	0	0	1	0	1	1	0	1	9.2
251423	M	Married	White	69	7.53403	1.50013	0	28	3	29	47	15	14.3333	20.3333	1.26667	108.667	201.333	32.1667	11.7333	124	3.8	25.3333	1.16667	13.2333	139.333	25.3333	7.6	1300	65.9667	134.282	58.1538	82.7778	14.6538	36.1556	96.5385	194.6	0	0	0	0	0	0	0	0	1	0	0	1	27.3
294242	F	Single	White	75	3.33542	3.54715	1	45	4	38	38	15	9	26	1.1	110	136	37.5	12.6	245	3.75	24.3	1.2	13.7	143.5	35	15.5	1195	68.875	130.542	55.1667	79.5217	17.0667	37.1667	99.3846	137.4	0	0	0	0	0	0	0	0	0	0	0	1	11.04
219568	M	Married	White	79	6.50556	2.64078	1	30	0	37	21	15	12.5	26	0.966667	103.333	125	33.5	11.575	201	3.95	34.2833	2.03333	20.6833	138.5	23	8.525	1235	67.9583	146.4	67.32	92.92	20.1	37.5625	99.92	122	0	0	0	0	0	0	0	1	0	0	0	0	7.54
204582	F	Unknown	Other	80	5.50833	1.65564	0	33	4	27	37	10	13.5	25	1.2	101	157.5	33.4	11.65	143.5	3.9	29.7	1.85	16.375	138.333	22.5	9.8	2826	70.4138	139.862	59.5172	87.68	19.8929	36.9778	99.4828	134.6	0	0	0	0	0	0	0	1	0	0	0	1	16.2
222954	M	Single	Other	61	2.02778	1.0973	0	20	2	23	36	15	14	26.5	1.15	104	107.5	39	14.25	190	3.4	23	1.2	13.9	141	16	9.85	1975	69.2	134.088	65.4706	81.4412	17.6857	36.5476	95	140.333	0	0	0	0	0	0	0	0	0	0	0	1	25.53
294277	M	Married	White	57	7.21528	4.13168	0	23	3	32	30	14	12	27.5	1.1	105	111.667	43	15.1	177.5	3.65	28.3	1	12.25	141	19	8.35	2120	57.4062	139.333	70.0909	90.9697	15.3889	36.4524	98.6562	98.25	0	0	0	0	0	0	1	0	0	1	0	1	5.44
203187	M	DSW	White	90	8.90625	2.15635	0	26	3	26	31	14	13.5	26.5	1.3	106	111	45.75	15.45	173.5	4.25	31.6	1.2	13.5	141.5	21	9.25	1525	66.75	140.143	59.5	79.4074	17.6538	36.2593	95.4074	131.167	0	0	0	0	0	0	0	0	0	1	0	1	13.11
276548	F	Married	White	35	20.5056	18.5528	0	13	1	17	17	15	21.5	17.5	0.65	106	115.5	36.6	12.3	190	4.2	30.3	1.1	13	140.5	8	12.9	1579	65.5	114.1	62.8667	80.8667	17.8571	37.5397	97.4286	108	0	0	0	0	0	0	0	0	0	0	0	0	13.3
244704	F	Married	White	47	13.116	7.97076	1	34	3	33	17	15	17	21	0.85	108.333	139	35.3	11.95	275.5	5.26667	20.55	1.05	12.25	140	11.5	12.9	2020	110.577	109.792	73.4167	83.375	18.1786	37.4236	98.24	144.8	0	0	0	0	0	0	0	0	0	1	0	0	22.1
225727	M	Single	White	48	14.434	3.55216	1	58	8	36	78	3	11.6667	24.3333	1.83333	106	138.667	33.45	11.55	243.5	3.93333	26.75	1.05	12.45	138	26	8	3127	63.2593	134	69.5172	87.6552	18.3226	37.4841	99.8889	119.167	0	0	0	0	0	0	0	0	1	0	0	1	14.64
237713	M	Unknown	Other	90	1.80625	1.92551	0	52	5	47	66	3	13.5	24	0.9	106.5	149.5	33.05	10.75	217	3.35	30.4	1.15	12.25	142	16.5	9.3	1318	70.5	141.125	49.5417	80.0694	18.7857	36.6889	98.4	154	0	0	0	0	0	0	0	1	0	0	0	0	0.45
298011	M	Married	Black	59	3.80694	2.09465	0	15	1	25	20	14	14	28	0.75	102.5	105	36.7	12.4	226.5	3.55	27.4	1.7	18.75	141	12.5	8.55	1500	74.3333	151	79.1613	95.7037	18.1	36.6574	97.2	117.714	0	0	0	0	0	0	0	1	0	1	0	0	8.06
227569	M	Unknown	Other	56	10.0882	10.168	1	47	7	47	62	7	17.5	23.5	0.8	102	133.5	43.85	14.7	332	3.8	25.95	1.05	12.6	139	7	24.35	2670	116.355	126.817	68.7333	88.7119	18.7368	37.9259	98.8485	103.667	0	0	0	0	0	0	0	0	0	1	0	1	4
253146	F	Married	White	89	6.72986	2.86442	0	41	3	32	38	13	14.25	24.25	0.95	104.75	138.8	32.9	11.5667	188.333	3.2	28.5667	2.2	23.1333	140.25	17	9	2750	74.9583	144.167	60.625	89.5833	19.9167	36.1204	95.5	145.833	0	1	0	0	0	0	0	1	0	1	0	1	7.02
268428	F	Single	White	80	5.84375	5.84306	0	34	1	38	34	15	14	28	0.8	99	196.5	40.9	13.7	246	3.26667	21.7	1.1	12.4	138.5	19	13.4	1670	72.4146	135.73	66.3919	89.3784	14.42	37.2639	99.9024	196.5	0	0	0	0	0	0	1	0	0	0	0	1	29.7
234510	M	Married	Other	81	2.53611	2.73207	0	32	1	39	30	15	16.5	25.5	1	98	172.333	36.05	12.3	261	4.1	25.5	1.05	12.65	135.5	14	16.15	1220	59.9032	144.054	47.6486	77.0811	16.6053	37.6204	99.4545	175.5	0	0	0	0	0	0	0	0	0	1	0	1	25.08
246096	M	Married	White	55	0.779861	1.31311	0	34	7	49	50	15	13.6667	28.1667	1.13333	117	125.4	42.0667	14.2667	265	4.125	27.2	1.55	17.3	154.429	19	16	8535	69.1739	125.844	63.2188	81.0938	17.7667	37.8241	96.375	117.375	0	0	0	0	0	0	0	1	0	0	0	1	26.01
200322	F	Single	White	55	7.02361	2.88606	1	17	0	35	15	15	14	23.5	1	109	130.5	37.1	12.5	203.5	4.35	23	1	11.95	142	13.5	11.05	1095	67.1538	160.138	68.9655	92.4	15.0312	37.8571	99.8261	124.8	0	0	0	0	0	0	0	0	0	1	0	1	9.4
211421	M	Married	White	34	7.70069	3.89907	0	10	2	25	24	14	14.5	24.5	1.15	105.5	101.5	43.9	14.55	196	3.7	29.45	1.1	13	140.5	21	9.1	1365	65.5417	140.708	83.4167	96.75	13.4167	37.0873	98.4167	107.333	0	0	0	0	0	0	0	0	0	0	0	0	2.34
236122	M	Married	Other	86	11.7833	4.25427	0	43	5	45	53	9	17.6667	23.3333	1.23333	97.6667	120.667	37.2333	12.8	261	4.88333	27.2	1.1	12.9	133.5	18.6667	11.7	1352	85.2195	126.462	61.3846	76.4615	19.9767	37.1019	98.025	139	0	0	0	0	0	0	1	0	0	0	0	1	33.81
284682	M	Married	White	74	4.94653	5.04223	0	30	1	31	26	15	12.25	24.5	0.8	109.8	113.6	41.8	14.6	195.5	3.96	24.75	1.05	12.25	145.4	19	7.55	2250	54.3333	137.344	60.0938	80.7742	16.5161	37.1746	99.32	116.167	0	0	0	0	0	0	0	0	0	1	0	1	2.66
235621	M	Married	White	80	4.64583	1.87708	0	46	2	29	36	13	14.3333	27	0.9	105	108.667	32.2333	11.2	183.667	3.6	28.1333	1.3	13.7	142.333	14.6667	10.1	2835	64.3704	131.758	58.6061	84.7778	17.0741	37.3241	97.1852	108.5	0	0	0	0	0	0	0	1	0	0	0	0	9.9
245060	M	Single	White	50	33.775	6.84497	1	39	4	41	66	10	15.5	26.5	1.53333	101	118	36.4	12.05	205.5	4.45	47.55	1.4	16.075	138.5	53.6667	9.25	1002	96.64	116.12	66.08	80.12	22.4444	38.0333	98.36	120.8	0	0	0	0	0	0	1	1	1	0	0	1	0.15
229965	M	Single	White	50	33.775	8.65337	1	33	6	30	57	10	14.5	24	1	104	135	45.0667	14.9333	195	3.96667	21.6	1.05	12.55	141.333	20.5	11.5	1500	80.7368	140.763	69.5526	90.2368	23.119	36.9667	98.8158	125	0	0	0	0	0	0	1	1	1	0	0	1	14.08
277113	F	DSW	Other	66	6.82361	5.7245	0	22	0	35	21	15	14.3333	26.6667	0.866667	102.333	163	36.8	12.4667	253	3.93333	19.9	1.1	12.8	139.333	14.3333	9.3	932	88.4783	129.696	75.3913	88.6522	15.9643	37.6019	99.96	158.8	0	0	0	0	0	0	0	0	0	1	0	1	22.4
222388	M	Married	White	50	13.6937	10.6136	1	25	3	42	41	12	19	23	0.7	100	150	38.6	13.5667	410.333	3.5	30.2	1.3	14.1	138	16	25.0333	2270	111	142.464	80.5357	100.143	20.1071	37.9524	98.4583	150.333	1	0	0	0	0	0	1	0	0	1	0	1	9.9
267666	M	Married	White	74	9.11528	4.9314	0	42	4	38	47	8	11	26	0.75	105.5	103.5	34.7	12.15	196	4	32	1.93333	20.3667	140	12.5	7.1	2372	51.8333	144.286	58.5357	82.7857	16.2857	36.2857	99.2121	122.25	0	0	0	0	0	0	0	1	0	0	0	1	14.28
297617	M	Married	White	45	33.3417	22.6968	1	32	5	43	41	13	12.3333	21.6667	1.56667	110	160.6	37.9333	12.3333	256.333	3.22	25.1	0.95	11.95	140.2	29.3333	18.2667	1405	86.6486	141.027	67.6486	92.2162	25.225	36.2143	98.5854	143	0	0	0	0	0	0	1	0	0	0	0	0	1.92
248409	M	Married	White	80	13.8167	7.80623	0	26	0	23	11	15	13	27	1.05	99	124	49.9	16.9	176.5	4.5	24.5	1.05	12.2	140.5	14	9.4	1760	75.9615	147.696	64.6522	84.3913	18.3077	36.6019	94.1923	126.333	1	0	0	0	0	0	0	1	0	0	0	1	6.5
253567	F	Married	White	74	1.77708	1.97603	0	28	1	34	18	15	14	25	0.6	104.5	121	32.4	11	198.5	3.9	22.5	1.05	12.65	139.25	14	9.4	2840	94.36	126.083	60.7083	75.9167	16.0323	37.7143	98.32	130.5	0	0	0	0	0	0	0	0	0	0	0	0	25.53
200052	F	Married	White	57	12.0632	3.07248	0	20	1	27	16	15	13.6667	28	0.7	102.333	106.667	36.7	13	229	3.6	25.65	1.05	12.9	141	9.5	8.45	2420	78.8889	110.639	58.3056	77.0278	16.3333	37.2963	96.4444	99.3333	0	0	0	0	0	0	0	0	0	0	0	1	4.41
201220	M	Unknown	Other	63	4.85278	4.40134	1	40	5	44	65	15	19	21.2	4.26	126.2	189.6	40.8333	13.6	332.667	4.34	22.8	1.1	12.9	162.2	195.2	15.3	1310	100.5	119.926	81.4444	93.1852	29.7742	36.5185	99	183.385	0	0	0	0	0	0	1	0	0	1	0	0	8.4
272391	F	Married	White	86	19.7597	14.0715	1	39	3	41	36	15	18	18.6667	1.3	106	266	34.6	12.15	152.5	3.425	24.4	1.3	14.45	138.75	21	12.1	885	92.7273	139.519	71.2222	100.077	16.9259	36.8778	99.3478	233	0	0	0	0	0	0	1	1	1	0	0	0	25.2
208532	M	Married	White	73	7.1	2.26319	0	29	1	23	28	15	14	25	1.15	106	113	31.8	11.05	264	4	23.6	1.2	13.05	141	23.5	7.15	1565	61.9048	142.095	56.1429	84.7937	21.1905	36.3222	98.05	125	0	0	0	0	0	0	0	0	0	0	0	1	14.82
271622	M	Single	Other	42	8.23889	3.14942	1	23	2	28	15	14	12.5	26	0.733333	102.25	128.333	42.3667	14.3333	144.333	4	28.4667	1.1	11.5667	138	10.6667	9.43333	2930	63.4444	130.481	80.4815	101.111	15.6452	37.1825	99.963	139.333	0	0	0	0	1	0	0	1	0	1	0	1	25.2
289585	F	DSW	White	67	4.99306	2.06042	0	34	2	41	35	13	15.5	25	0.7	107	113.5	37.3	13.4	339.5	3.85	26.1	1.1	12.55	143.5	9	13.85	945	70.8696	117.478	50.5217	72.8406	19.3043	37.3611	96.0526	96	0	0	0	0	0	0	0	0	0	0	0	0	34.96
224948	M	Married	White	72	27.691	18.4903	1	37	1	40	41	15	13	19	0.9	113	136	29	9.7	157	4.1	28.6	1.1	12.7	141	13	14.8	1456	75.6304	124.432	51.1081	68.9189	20.8235	38.0833	95.913	171.75	0	0	0	0	0	0	1	1	1	0	0	0	40
282255	M	DSW	White	67	5.69792	1.73207	0	20	1	27	29	15	14	22	0.7	108	211	31.9	10.5	153	4.6	22	1.05	12.35	139	17	6.6	1750	87.6562	129.742	61.0645	82.7419	20.8065	36.9333	95.1765	226.667	0	0	0	0	0	0	0	1	1	0	0	1	14.64
238548	M	Single	White	47	2.08958	2.17292	0	18	1	34	20	15	14.5	27.5	0.7	102.5	154	38.25	12.85	314.5	3.9	26.35	1.05	12.45	140.667	11	12.35	2580	93.2308	128.667	76.8333	92.9111	24.25	38.0889	100	153.8	0	0	0	0	0	0	0	0	0	0	0	1	6.9
202918	M	Single	White	52	3.08889	1.12882	0	21	2	21	33	14	13.5	27.5	1.9	104	127	37.65	12.55	227.5	3.55	23.55	1	12.2	141	29.5	10.75	1760	73.3793	154.214	96.9286	110.107	15.6207	36.6204	96.4667	118	0	0	1	0	0	0	0	0	0	0	0	1	4.75
242132	F	DSW	Other	81	18.0208	2.12306	0	44	4	29	46	8	12.5	24.5	0.7	104.5	103	33.65	11.25	290	4.15	29.8	1.1	12.7	138.25	27	7.2	2370	81.6538	115.4	62.08	75.04	16.28	36.246	97.7308	110.75	0	0	0	0	0	0	0	1	0	0	0	1	15.75
279579	F	DSW	Other	81	18.0208	3.15294	0	41	1	29	42	13	14.8	23	0.76	104.2	121.6	38.1667	13.3	259.667	3.62	28.9	1.94	20.48	138.2	23.2	6.46667	5550	74.931	141.967	73.6667	99.0323	18.1724	35.8148	97.2857	110	0	0	0	0	0	0	0	1	0	0	0	1	15.75
215264	M	Single	White	82	14.5806	14.5823	1	42	6	45	34	12	12.25	26	0.925	103.75	133.25	39.5	13.6	180.333	4.175	30.025	1.475	16.775	137.75	18.5	9.1	1875	77.2647	128.938	74.375	91.0312	20.2564	36.881	97.5882	131.167	0	0	0	0	0	0	1	1	0	1	0	1	16.12
200301	M	Married	White	78	16.8868	12.0165	0	22	3	34	20	14	14	24	0.55	104	152	37	12.85	141	3.63333	30.05	1.78	16.06	138.5	10	7	1680	87.5476	135.429	57.1429	81.6098	18.4146	36.5309	96.2439	165.833	0	0	0	0	1	0	0	1	1	0	0	1	0.4
265944	F	Single	White	46	9.67778	9.77758	1	36	4	31	27	15	13.6667	26.3333	1	101.667	268.5	36.7	12.5333	367.667	3.825	23.7	1.2	13.6	137.667	23.6667	16.4	829	73.6923	143.846	64.7692	85.4615	16.7037	37.1852	96.9615	209.267	0	0	0	0	0	1	1	0	1	1	0	1	12.09
212703	F	DSW	White	83	5.64861	1.68194	0	48	3	43	45	10	16	19.5	1	104.5	146.5	28	9.95	209.5	4.65	22.8	1.15	13.35	135	27.5	13.05	1220	72.875	128.5	48.75	68	17.5357	37.3651	99.96	166.667	0	1	0	0	0	0	0	0	1	1	0	1	4.94
291925	M	Unknown	Other	42	2.75347	2.89115	0	36	6	32	35	15	15.2	22.2	2.04	107.6	251.75	35.125	12.6	235.25	4.55	21	1.1	12.9333	140.8	32.8	14.15	1207	73.96	135.7	61.3	81.9667	20.2414	38.1429	98.28	216.5	0	0	1	0	0	0	0	0	1	0	0	1	7.13
202223	M	Married	Other	67	8.08889	6.33237	0	22	1	26	22	14	14.5	25	0.85	105.667	147.667	36.3	12.4333	278.333	4.1	24.8	0.95	10.6	139.333	11.5	9.55	3380	73.25	132.067	63.6333	85.8571	11.8214	36.7708	98.3214	150.25	0	0	0	0	0	0	0	0	0	0	0	1	8.4
297876	M	DSW	Other	73	7.90069	5.17918	1	33	3	25	40	13	13.5	20	1.7	112.5	147.5	37.3	13.2	120	3.95	23.5	1.05	12.8	142	21.5	13.7	2015	71.963	142.467	74.1071	109.679	21.8947	35.6222	94.2593	114.333	0	0	0	0	1	0	1	0	0	0	0	1	3.64
268866	F	Unknown	White	87	3.78889	1.15498	0	30	2	31	32	14	14	24	1	96.5	100	30.9	10.7	277	4.15	27.9	1	12.2	130	20	7.2	925	66.0357	150.929	56.0714	87.6905	15.8571	37.7302	98.2857	100	0	1	0	0	0	0	0	0	0	0	0	1	1.3
248338	M	Married	White	82	6.72569	2.96936	0	49	6	43	65	9	14.3333	26	1.36667	102.667	236	36.4	12	146.5	3.325	21.75	1.15	13.35	139.667	35.6667	6.95	897	62.8	136.68	51.6	76.88	17.7586	37.4074	97.72	216.5	0	0	0	0	0	0	0	0	1	1	0	1	2.3
245235	F	DSW	Other	65	0.979167	1.95633	0	70	7	44	91	3	13	24.6667	0.675	111.75	136.5	38.5	13.3333	223.667	3.825	21.55	1.05	12.55	146.5	13	15.4	5025	71.375	135.6	69.92	92.7083	14.4333	35.8519	98.96	131.3	0	0	0	0	0	0	0	0	0	0	0	0	13.68
263482	M	Married	White	85	5.87847	5.92661	0	50	7	46	56	7	19	24	1.8	99	95	37.4	12.8	95	4.5	29.6	1.2	14.2	137	29	6.5	1200	71.5	111.52	56.4	70.6154	18.5357	37.5556	97.9259	121.667	0	0	1	0	1	0	0	1	0	0	0	1	31.74
226031	M	DSW	White	58	12.559	6.90618	0	26	3	39	13	13	13	24	1.05	103.5	115.5	45.15	15.75	270	4.25	24.8	1.05	12.5	138.5	11	10.05	1410	76.6207	143.318	62.1364	86.1935	18.0588	37.5741	97.9	135.4	0	0	0	0	0	0	0	0	0	0	0	1	4.94
235976	F	DSW	White	72	5.52847	1.48211	0	40	0	24	25	15	14.6667	26.6667	1.1	101	176.667	28.25	9.575	344.5	4.16667	23.575	1.4	15.725	138	22	8.725	1525	84.36	145.44	68.6	87.2	18.84	36.7	96.96	204.4	0	0	0	0	0	0	0	0	0	1	0	1	3.74
228387	M	Single	Black	56	21.3188	19.3638	1	29	2	29	27	15	14.5	23.5	2.5	104.333	114	32.6	10.675	204	4.3	35.5	1	11.15	136.4	32.5	10.9	3825	60.3333	149.81	66.8571	88.9524	14.5926	37.0333	100	116.25	0	0	1	1	0	0	1	0	0	0	0	1	28.81
252178	M	Single	Other	54	18.5701	3.85181	1	29	6	42	57	9	18	26	2.3	103	132	43.3	14.4	214	4	25.9	1	11.9	143	18	14.2	1998	97.9394	143.424	86.697	99.4545	23.7059	37.7778	99.7879	111.333	0	0	0	0	0	0	0	0	0	1	0	1	11.04
294703	F	DSW	White	78	3.67222	2.97006	0	26	1	27	23	15	14	25.5	0.75	106.5	128	39.45	13.15	206.5	3.65	30.52	1.52	16	142	15	9.35	1880	96.2222	130.542	67.7917	82.625	16.5185	37.3056	97.4074	133.25	0	1	0	0	0	0	0	1	0	1	0	1	18.9
293186	M	DSW	White	69	14.8229	10.8979	0	31	5	23	44	13	16	26.5	2.1	98.5	257	31.55	11.1	142	4.35	30.6333	1.26667	13.5	136.5	35.5	11.7	1647	95.6667	158.805	59.1379	93.6169	19.1667	36.9167	95.6957	250.636	1	0	0	0	0	0	0	1	1	0	0	1	21
289195	M	Married	Other	86	8.86736	3.05387	0	39	3	31	21	9	14.5	28	0.95	102.5	126	37.45	12.75	221.5	4.05	24.5	1.15	13.1	141	23	9.9	737	65.7778	160.333	66	97.4445	18.6667	36.3889	96.3333	126	0	0	0	0	0	0	0	1	0	0	0	0	9.2
282059	M	Married	White	66	28.8049	3.44566	0	25	3	22	19	13	14.3333	21.3333	1	102	133	26.6333	9.06667	318.667	3.46667	75.6	2.06667	22.0667	134	12.6667	8.9	2950	87.3077	138.652	76	91.1739	18.8846	37.5944	97.48	115.714	1	0	0	0	1	0	1	1	0	1	0	1	6.8
259191	M	Married	White	66	28.8049	18.6194	0	47	8	38	22	12	14	23	0.866667	105.667	167.667	26.9667	9.3	91.3333	3.6	31.1	1.9	20.4667	138.333	7	6.6	2382	86.75	116.216	62.5405	80.0541	17.7222	37.5417	98.3125	137.25	1	0	0	0	1	0	1	1	0	1	0	1	6.8
250297	F	Married	White	80	5.99097	4.03867	0	33	3	26	37	11	17.5	25	0.55	98.5	138	35.4	12.6	282.5	3.25	33.1333	1.9	20	137.5	13	9.85	1725	70.64	145.909	75.25	96.1395	17.72	36.7315	97.12	141.5	0	0	0	0	0	0	1	0	0	1	0	1	29.6
277863	F	Unknown	White	82	9.84306	5.86698	1	46	1	36	23	15	15	23.5	0.65	104.25	158.5	40.1	13.2	201	4.225	21.8	1.05	12.55	138.833	16.75	9.75	2336	82.9167	123.56	60.88	80.8846	14.3333	37.8556	98.6923	144.4	0	0	0	0	0	0	0	0	0	1	0	0	30.6
237799	F	Married	White	78	9.78681	6.33958	0	34	2	28	27	13	16.5	25	0.725	100.5	183.8	29.35	10.6	201.5	3.72	29.48	1.8	15.9	138	11.75	11.45	5335	62.2759	132.906	63.25	87.8222	18.1786	37.3264	96.25	183.8	0	0	0	0	0	0	0	1	0	0	0	1	14.28
270885	M	Married	Other	54	8.59722	2.8375	0	45	7	34	44	8	24.6667	18.6667	1	102	130.25	37.725	12.675	247	3.55	26.9833	2.65	17.85	141.667	15	13.8667	3180	84.7576	143	66.9091	89.1818	15.4872	36.9841	95.9697	126.333	0	0	0	0	0	0	0	0	0	0	0	0	19
294097	F	Married	White	63	10.766	5.65225	0	31	3	29	46	10	15.5	23.5	0.9	104.5	140	31.9333	10.95	267.5	4.3	24.8667	1.2	13.6333	139.5	23.5	10.8	700	67	131.63	53.8889	79.8025	15.375	36.3611	98.6	127.75	1	0	0	0	0	0	0	1	0	0	0	0	16.12
279396	M	Married	White	86	3.31458	4.31395	0	36	1	40	31	15	12.5	22.5	0.8	106.5	129	38.8	13.3	221	3.15	28.1	1.1	12.4	138	15	11.6	750	84.0417	105.609	62.2609	71.4783	23.3333	37.4097	97.913	136.6	0	0	0	0	0	0	0	1	0	1	0	1	18.2
215509	F	DSW	White	87	9.99444	7.06149	0	36	3	28	26	12	16	27.3333	0.633333	96.6667	134	35.55	12.15	177.25	3.23333	28.775	1.875	15.95	136.667	12	7.375	2760	82.8909	148.887	57.2742	90.6075	21.2182	37.6944	98.8182	129.25	0	0	0	0	0	0	0	1	0	0	0	1	21.2
205079	M	Married	White	66	3.02917	2.02117	0	22	3	25	31	14	11	31	1.2	103	116	45.65	15.1	164	3.55	32	1.675	18.375	141.5	22	6	4150	47.4074	152.08	80	97.44	16.963	36.375	96.9259	96.8	0	0	0	0	0	0	0	1	0	0	0	1	9
255168	M	Married	Other	71	18.5951	15.8063	0	28	2	29	33	14	19	19	1.7	108	149.5	31	11.2333	173.333	4.35	89.95	1.31667	14.1	141.5	21	4.83333	4550	81.4138	162.207	68.2414	100.828	19.5357	36.6222	96.4483	181	1	0	0	0	0	0	0	0	0	0	0	1	1.92
225227	M	Married	White	52	5.91875	2.75208	0	67	10	41	102	3	14.5	36.5	5.85	98	102.667	32	10.5	149.5	5.475	60.25	1.96667	16.4	144	28.5	7.4	250	77.9375	122.258	59.9677	89.9677	17.25	36.8111	97.4333	102.667	0	0	1	0	0	0	0	1	1	0	0	0	5.04
227018	M	Married	White	68	12.4479	5.77924	0	34	2	34	22	12	13	25.6667	0.633333	105.75	144.667	42.4	14.9	208.333	4.45	23.3	1.1	13.3667	138.5	19.3333	17.3333	4047	93.1667	139.5	72.2917	90.0455	21.8	37.8333	99.6923	144	1	0	0	0	0	0	0	1	0	0	0	1	17.22
249001	F	DSW	White	90	2.19236	2.17021	0	44	2	42	42	13	17.5	24.5	0.7	101	188.333	38.6667	13.2333	193.5	4	25	1	12.2	140.25	12	12.4	2305	82.2353	146.303	55.0606	77.1765	17.1951	36.8889	99.3611	236.571	0	0	0	0	0	0	0	0	1	0	0	1	6.8
215269	F	Married	White	83	2.77639	2.01789	0	31	1	40	17	15	15	20	0.7	113	166	32.6	10.8	202	3.3	22.2	1.1	13	145	16	8.9	829	80.04	152.346	61.8077	92	18.0588	38.0833	96.5	168	0	0	0	0	0	0	0	0	0	0	0	1	34.84
245754	M	Single	Other	61	38.1354	38.1483	1	30	0	35	17	15	15	23	0.65	103	114	38.5333	12.8333	255	4.6	22.9	1	11.9	141	11	9.15	895	72.1481	152.654	77.1923	94.8462	15.6471	38	98.1481	117.4	0	0	0	0	0	0	0	1	1	0	0	0	3.23
288480	M	DSW	White	86	12.9646	1.75104	0	40	2	41	50	13	12.5	25	0.95	103.5	144.5	33.6	11.65	188	3.5	34.5	1.55	16.85	137.5	18.5	8.7	791	94.6087	105.645	56.0968	71.8387	26.875	36.3	95.4348	155.8	0	0	0	0	0	0	1	1	0	1	0	1	23.76
270868	M	DSW	White	86	12.9646	1.21639	0	38	4	38	35	13	11.5	25.5	1.25	108	93	37.85	12.7	144.5	4.15	32.15	1.25	14.55	141	16.5	6.8	1695	79.25	113.13	60.6087	74	21.3478	36.3571	97.72	93.3333	0	0	0	0	0	0	1	1	0	1	0	1	23.76
218166	M	Married	White	61	13.6444	11.5338	0	33	5	41	47	8	14	26.6667	0.933333	103.333	150	43.1	14.4667	219.333	3.6	24.6	1.1	12.6	140.333	20.3333	9.1	2935	81.84	160.6	88.96	105.28	25.6667	36.5208	97.68	149.2	0	0	0	0	0	0	1	1	0	1	0	1	21.9
202575	M	Married	White	57	22.784	22.7954	1	26	1	39	28	15	13.5	23.5	0.9	104.333	153.667	43.45	15.5	220	3.65	28.8	1.2	13.55	139.667	19	20.65	1140	67.8529	133.26	73.6	90.5	30.2432	37.7685	98.8235	170.667	0	0	0	0	0	0	0	1	0	1	0	1	1.56
202049	M	Single	White	28	6.59375	3.26546	0	24	3	21	38	11	12.5	23	0.9	106	131	39	14.15	281.5	4.25	27.6	1.2	13.6	137.5	12	11.25	950	61.4091	116.318	54.4091	75.0454	16.4091	36.9048	98.4762	123	0	0	0	0	0	0	0	0	0	1	0	0	7.75
277127	M	Married	White	42	8.85764	2.84421	0	13	0	22	22	15	15	26.5	0.7	103.5	154.5	42.8	14.75	320.5	3.85	25.6	1.25	13.6	141	12.5	12.6	1225	77.2917	149	81	103.667	16.625	36.6389	97.4706	156.333	0	0	0	0	1	0	0	0	1	0	0	1	10.85
289210	M	Married	White	69	9.91181	4.90853	0	27	5	34	43	12	13.5	26	1.1	103	157	35.4	11.95	85.5	3.6	23.3	1.1	13.15	138.5	15.5	8.5	1311	60.875	144.32	81.88	96.24	18.6667	36.3704	98.375	156.5	0	0	0	0	1	0	0	1	1	0	0	1	21.07
266785	F	DSW	Black	78	8.22014	2.38733	0	37	2	36	27	13	13	26.5	0.75	102	120	26.05	8.8	598	4.73333	19.85	1.1	12.75	137	16	9.7	2540	90.08	127	52.64	76.64	17.24	36.5397	98.28	132.5	0	0	0	0	0	0	0	0	0	1	0	1	1.8
218453	M	Married	White	81	25.4653	8.12668	0	48	5	44	55	7	14	22.5	1.2	107	104.333	32.95	10.65	461	3.8	27.45	1.3	14.05	138.667	26.5	13.8	4270	79.3077	114.852	53.2222	71.141	16.6	37.287	99.3077	93.25	0	0	0	0	1	0	0	1	0	0	0	0	18.48
237302	M	Married	White	81	25.4653	6.62138	0	36	5	38	23	10	14.6667	23	0.95	106	174	37.9333	13.75	310	3.86667	28.84	1.48	14.04	139.667	13	12.15	2145	83.8649	127.14	59.2558	82.6508	19.0513	36.8796	97.525	159.833	0	0	0	0	1	0	0	1	0	0	0	0	18.48
217282	F	DSW	White	85	18.6792	3.63756	1	31	1	37	30	15	11	28.5	0.7	103	108.5	33.9	11.7	381.5	4.05	28	1	12.3	138.5	19	11.5	1545	83.7037	116.8	63.6	77.1905	16.0833	37.6556	99.5769	113.143	1	0	0	0	0	0	0	1	0	1	0	1	16.56
232219	F	DSW	White	85	18.6792	5.80543	1	42	2	39	18	15	15.3333	24	0.933333	107	128.286	34.325	11.6	302	3.37143	27.44	1.48	16.4	141.286	14	16.1	2020	79.8	164.756	73.1556	107.956	16.3043	36.5694	99.2273	122.55	1	0	0	0	0	0	0	1	0	1	0	1	16.56
276627	F	DSW	White	48	6.6125	1.8936	0	35	2	31	44	15	16	24	1.15	105.5	101.5	33.7	11.2333	123.333	4.55	30.8	1.3	14.4	141	23.5	3.13333	1600	89.8108	153.75	84.7778	111.278	17.0278	36.5909	98.1081	109.75	0	0	0	0	0	0	0	0	0	0	0	1	3.68
273218	M	Single	White	52	33.5257	4.07142	0	27	2	28	41	13	13.5	28	0.9	101.5	93.5	37.3	13.55	233.5	3.7	25.15	1.25	14.35	139	23	10.8	1400	66.7273	116.524	65	76.9524	14.0909	37.8796	96.5714	101.5	0	0	0	0	0	0	0	0	0	1	0	0	9.6
211384	F	Married	White	77	11.8465	11.7318	0	36	4	44	44	11	15.5	27	0.8	103	147	35.4	12	145	4.325	22.65	1	12.1	140	16	7.2	877	79.3913	123	52.2174	75.8116	19.04	37.0926	100	133.4	0	0	0	0	1	0	0	1	0	1	0	1	3.12
299285	F	DSW	White	76	10.7042	3.02619	0	31	2	35	41	12	15	25	1.1	104	204	35.6	12.6	226	3.7	22.6333	1.6	17.3667	140	27	15.1	1328	76.75	133.526	68.0526	93.2719	20.2286	37.3611	96.8286	196	0	0	0	0	0	0	0	1	1	0	0	1	8.16
280630	M	Unknown	White	45	17.484	5.76074	0	43	1	27	33	15	18.6667	19	1.16667	117	129.667	40.8	14.3	253.667	4.48	25.1667	1.3	14.0333	149.667	51.6667	17.3333	2770	109.696	111.16	67.36	81.44	16.7586	38.0833	99.9048	128.625	0	0	0	0	0	0	1	0	0	1	0	1	9.6
269300	M	Married	Other	84	3.55	3.72093	1	54	7	40	55	6	13	23.6667	1	114.333	169	36.55	12.35	194.5	4.03333	37.5	1.1	13.4	147	18.6667	18.85	2740	64.5769	162.625	66.5	99.8333	17.7188	36.3889	98.9231	161	0	0	0	0	0	0	0	1	0	0	0	1	6.8
264210	M	Married	Other	77	41.5674	1.91894	1	43	6	42	78	6	10.5	29.5	0.65	108	123	28.2	9.25	315.5	3.8	22.95	1.1	12.55	144	18	9.95	1035	88.375	116.3	52.85	67.5263	24.25	37.0093	97.1667	162.167	0	0	0	0	0	0	0	0	1	0	0	1	1.8
273876	M	Married	Other	77	41.5674	20.7399	1	30	4	31	27	15	15	22.6667	0.833333	101.333	161	33.45	11.8	92.5	3.4	30.6	1.1	12.55	135.667	13.6667	6.15	1812	81.7667	130.273	57	78.0625	22.6667	38.8974	99.8387	146.933	0	0	0	0	0	0	0	0	1	0	0	1	1.8
207911	F	Married	White	72	21.7215	7.93382	0	46	3	39	32	10	14.5	24	0.766667	102	134.333	44.3	15	322	5.36667	21.25	1	11.9	136.667	12	10.75	2040	73.7407	130.759	63.4483	79.1034	19.0345	37.2222	98.3704	124.5	0	0	0	0	0	0	0	0	0	1	0	1	4.16
207412	F	Married	White	80	18.7451	18.7437	0	46	6	42	50	11	15	25.5	0.7	105.667	158.5	30.7333	10.5667	212.5	3.4	33.96	1.34	14.24	143.4	12	13.15	1436	84.0333	142.412	76.7059	98.4804	18.2333	35.6	95.8	150.889	0	0	0	0	0	0	1	1	0	0	0	0	1.95
268132	M	Single	White	41	1.08542	1.05631	0	43	5	36	72	15	11.25	21.25	1.7	115.8	106.6	38	13.8	316.5	3.43333	29.5	1.7	16	144.4	17	13.2	3830	119.128	100.577	58.1154	72.0458	17.2826	36.0972	95.725	85.5	0	0	0	0	0	0	0	0	0	0	0	1	9.75
217066	F	Married	White	70	13.8139	3.75694	0	43	4	34	58	7	13	25.5	0.65	105.5	150	35.45	12.5	197.5	3.8	26.6	1.1	12.5	140	13	6.1	3860	76.8235	116.286	40.9388	68.0204	17.3529	36.5648	98.2647	160	0	0	0	0	0	0	0	0	0	1	0	1	44.16
237013	M	Married	White	72	11.5174	1.4831	1	68	12	38	120	3	32	10	6.3	103	200.5	46.8	15.6	137	6	27.7	1.3	15.1	134.5	133	52.1	860	104.407	125.48	71.6	83.36	30.037	36.5278	95.6667	200.5	0	0	0	0	1	0	1	0	0	1	0	1	8.19
237752	M	Married	White	72	11.5174	2.39586	1	23	1	20	14	15	11.5	27	0.85	103	147.5	39.55	13.9	227	4.65	24.95	1	12.35	136.5	24	12.85	1310	65	151.941	69.2647	92.3143	19.1905	36.5	96.0909	150.6	0	0	0	0	1	0	1	0	0	1	0	1	8.19
267507	F	Married	White	58	21.6986	2.01284	1	20	0	21	23	15	12	28	0.5	108	143	33.5	10.25	258	3.3	28.8	1.4	14.9	145	13	12.25	2125	92.7778	139.462	69.9615	92.6538	18.2593	37.2944	97.037	164.667	0	1	0	0	0	1	0	0	0	1	0	0	0.15
216857	F	Married	White	58	21.6986	13.8151	1	26	4	31	16	15	12.25	27.5	0.675	105.75	131.2	33.05	10.4	221.5	3.48	27.5	1.1	12.3	141.75	12.25	12.35	1920	74.625	140.542	66.2917	91.2083	15.0645	37.6667	98.2917	130.5	0	1	0	0	0	1	0	0	0	1	0	0	0.15
276979	M	DSW	White	89	7.87708	1.78138	1	42	5	45	37	13	13.5	24	0.933333	107.333	153.667	41.0667	13.7667	134	4.36667	25.6	1.1	12.9	141	37.6667	10.8	1015	78.52	133.583	56.3333	74.1304	19.7037	37.119	98.4	141.6	0	0	0	0	0	0	1	0	0	1	0	1	9.92
207967	M	Single	Other	80	12.9382	1.14289	0	43	5	28	42	14	14.3333	19.3333	1.83333	111	167	25.8	8.9	164	4.7	25.75	1.15	13	140.333	39.6667	6.95	3200	64.48	115.296	50.1852	71.3704	19.36	36.6032	98.48	158.667	0	0	1	0	0	0	0	0	1	0	0	1	5.06
237996	M	Married	Other	61	125.49	24.813	1	53	5	47	66	6	17.6667	19.3333	1.16667	104.5	170.167	36.4	12.575	263.667	4.41667	27.7333	1.33333	14.3333	136.25	31.6667	19.2	1395	61.625	131.579	53.8772	72.3684	20.3784	37.2531	100	160.571	0	0	0	0	0	0	0	0	0	0	0	1	40.5
205717	M	Married	White	83	5.50556	5.55826	1	49	9	36	54	8	20.6	23.2	1.48	102.667	164	42.06	14.58	103.5	4.1	27.95	1.36667	15.2167	142	27	12.38	2010	97.5672	156.821	81.1343	105.552	21.9231	36.2626	97.0923	159.769	0	0	0	0	1	0	1	1	0	0	0	1	24
276121	M	Unknown	Other	85	4.63333	1.36662	0	24	2	28	14	14	14	24	0.8	96	159	43.9	15.4	173	4	31	1.1	13.1	130	9	9.5	1745	81.2917	142.917	65.0417	86.5833	21.2	36.5238	95.12	166	1	0	0	0	0	0	1	0	1	0	0	1	2.2
275028	F	Unknown	White	83	10.15	4.84559	0	31	2	35	32	15	11	28	0.7	104	184.667	37.5	12.4333	144	3.9	26.45	1.15	12.95	138.4	22	10.05	1990	57.2222	124.407	40.0741	74.5714	17	37.4907	99.5556	170.714	0	0	0	0	0	0	0	1	0	0	0	1	14.08
286577	F	DSW	White	80	22.4771	3.64197	1	34	3	38	26	15	15.3333	25.6667	0.633333	107.333	119	40.0667	13.5	220.333	3.675	31.9	2.38	18.56	144.667	13.3333	10.5667	2120	98.3846	108.24	59.44	75.7067	18.1818	37.3889	98.1786	110.5	0	0	0	0	0	0	1	1	0	0	0	1	19.6
282423	F	DSW	White	69	0.895833	1.02608	0	37	4	38	24	15	17	28.3333	1.13333	98	166.333	45.7	15.95	262.5	3.9	26.8	1.2	13.9	140	28	14.55	1320	82.3929	170.25	93.7	111.05	16.1875	37.3889	91.2222	172.667	0	0	0	0	0	0	0	1	0	0	0	0	3.6
213052	F	Married	White	82	3.59097	4.18507	0	52	6	39	51	15	18.3333	21	1.58333	106.5	231.8	34.65	11.625	114.833	4.55714	35.7167	1.98333	20.4	141.5	19.1667	15.4	1092	66.5758	136.562	68.8542	87.6327	15.8537	37.7292	99.4118	241.184	1	1	0	1	1	0	0	1	1	1	0	1	4
283574	M	Married	White	61	2.60625	3.44572	0	58	7	46	90	3	16	28	0.65	103.5	117.5	37	12.7	180	3.85	23.45	1.1	13	143.5	22.5	12.4	1150	66.6	117.5	64.5588	82.2059	15.7317	38.2593	99.4167	123.333	0	0	0	0	0	0	0	0	0	1	0	0	26.01
224532	M	Married	White	61	10.7743	2.02819	0	33	3	33	36	10	13.5	26.5	0.7	104	149.5	34.75	12.25	378.5	4.15	24.2	1.15	13.5	140	18.5	11.75	1645	69.7368	151.476	72.5476	99.4365	16.0682	37.1111	99.7	157.333	0	0	0	0	0	0	0	0	0	0	0	1	8
202956	F	DSW	Other	71	8.68194	1.90708	0	23	2	30	25	14	13.5	26	0.6	101.5	131	35.6	11.5	408.5	3.35	26.9	1.1	12.5	138	10	14.65	1420	73.2174	136.455	74.2273	91.6957	17.087	36.2778	98.3913	123	0	0	0	0	0	0	1	0	0	1	0	1	25.96
200249	F	Married	White	69	20.7514	13.4748	1	27	0	31	23	15	16.6667	23	0.633333	106	142.75	33.8	11.7	263.25	3.44	26.5	1	11.8	139.125	8	10.7667	3570	85.9375	137.571	71.8857	92.5758	14.9231	37.4259	99.9697	143.3	0	0	0	0	0	0	0	0	0	0	0	1	33.55
227703	M	Single	White	87	9.18333	8.52326	1	43	3	43	31	15	13	26	0.75	102	96	34.85	11.4	166.5	4	28.55	1.25	14.6	138.5	24.5	13.1	770	106.571	111.609	72.5217	81.6087	18.5161	37.5093	98.9286	102	0	0	0	0	0	0	0	1	0	1	0	1	27.36
225629	F	DSW	White	85	5.45972	1.625	0	32	2	39	29	14	11	33	0.4	92	103	31.8	10.9	129	4.05	31.1	1.2	13.45	132	15	6.9	735	80.625	160.925	59.725	93.4584	25.9	36.2315	96.9444	93.6667	1	0	0	0	0	0	1	1	0	0	0	1	1.92
253069	M	Married	Other	53	3.73125	3.91999	0	55	9	42	79	4	13.6	22.6	1.36	114.167	209.833	31.475	10.9	223.5	3.63333	21.75	1.25	14.1	143.667	11.4	12.05	3540	106.103	143.185	64.8148	82.8889	21.5429	38.1813	98.4857	220.889	0	0	0	0	0	0	1	0	1	1	0	1	7.13
288187	M	Married	Black	46	17.4236	13.487	0	28	1	32	20	15	18.5	23.25	1.075	101.222	202.143	45.4167	15.4833	274.75	4.38889	24.7333	1.16667	13.5667	138.444	12.25	14.975	3990	110.167	139.636	72.9091	92	24.1724	38.125	98.5	196.625	1	0	0	0	0	0	0	0	1	0	0	1	13.92
201868	F	Married	White	63	12.8299	12.8605	1	42	4	47	68	7	16	26	0.9	96	164	27.925	10	168.5	3.45	26.68	1.74	19.12	137.8	11	9.85	2090	90.6667	127.556	59.6296	72.9333	16.8788	37.6905	98.6538	164	0	0	0	0	0	0	0	1	0	0	0	1	29.64
238088	M	Single	White	59	16.041	3.19647	0	17	2	35	32	14	11	28	1.3	104	255	40.1	13.75	225	3.3	26.7	1.1	12.8	139.5	15.5	11.05	1730	91.2	155.108	75.5946	98.0811	16.76	37.3333	98.24	184.143	0	0	0	0	0	0	0	0	1	0	0	1	5.98
209991	F	Married	White	72	4.51736	2.58398	0	21	2	24	30	14	14.6667	25.3333	0.833333	103.667	133.667	39.2	13.75	152.5	4.2	24.1667	1.46667	16.4667	139.333	16.3333	18.65	1960	73.3636	147.708	67.5	88.2083	18.0606	36.4722	97.3333	101.2	1	0	0	0	0	0	0	1	0	0	0	1	38.64
280286	F	Single	Other	79	1.63194	1.63056	0	64	5	52	84	3	13.5	23.5	0.5	114.5	98	28.25	9.55	172.5	3.5	28.2	1.2	13.1	148	22	11.45	1490	100.767	151.029	68.7353	103.725	16.3784	38.1806	99.5938	123	0	0	0	0	0	0	0	0	0	0	0	0	9.2
221631	M	Married	White	41	1.20972	4.80404	0	66	11	44	75	3	11	27	0.75	105	130.4	39.0333	13.1667	168	3.8	21.95	1.1	12.9	143	8.5	10.15	4950	96.8913	118.792	72.2708	85.9792	17.2667	37.7722	97.4762	136	0	0	0	0	0	0	0	0	0	1	0	1	58.5
285903	F	Single	Other	71	0.614583	1.04892	1	57	5	38	59	15	20.5	26	1.25	101.5	183.667	27	8.55	238	4.53333	30.5	6.3	54.65	144.333	46.5	9.35	2120	80.5789	126.294	66.5882	80.8824	12.875	36.0222	100	213	1	0	0	0	0	0	0	1	1	0	0	0	31.25
281977	M	DSW	Other	79	8.95972	1.62815	0	41	1	26	23	13	13.3333	28	0.7	105.333	110.333	45.2	15.1	188	3.36667	29.6	1.4	15.7	143.333	30	9.9	2973	85.6129	121.429	77.1786	86.8214	18.0323	35.8333	96	107.75	1	0	0	0	1	0	1	1	0	0	0	1	24.32
238355	M	DSW	Other	79	8.95972	2.87803	0	35	3	45	33	14	11.5	26.5	0.8	106.5	122	40.9	14.1	160.5	5.45	31.575	1.75	19.225	142.5	23	10.6	1000	74.4783	129.957	65.4783	82.087	19.2917	36.4815	96.913	115.6	1	0	0	0	1	0	1	1	0	0	0	1	24.32
251136	F	DSW	Other	85	7.63403	7.63264	0	49	1	50	45	15	16.6667	20.6667	0.933333	98	221.6	29.7	10.125	301	4	22.7	1.1	12.8	131.667	25.3333	12	545	73.4667	141.967	55.3333	83.6667	18.9474	38.0159	98.625	209.143	0	1	0	0	0	0	0	0	1	0	0	1	7.36
266663	F	DSW	White	77	2.49722	2.0476	0	38	1	36	31	15	12	21.6667	0.566667	109.5	124.75	29.1	9.8	257	4.46667	32.7333	1.03333	12.1333	138.2	11.3333	12.2667	1820	64.6667	114.617	55.383	72.8298	18.7568	37.8492	99.8485	148.143	1	0	0	0	0	0	0	0	0	0	0	1	29.24
277943	M	Married	White	55	4.42153	1.10227	0	37	3	30	43	13	16.5	19.5	0.8	101	134	33.9	12.1	316.5	4.6	26.95	1.4	16.15	132	27	20.75	800	114.448	127.308	80.2308	91.8333	19.4828	36.7469	98.4138	132.6	1	0	0	0	0	0	0	1	0	0	0	1	8.05
218447	M	Unknown	Other	74	58.5701	7.74367	1	32	3	36	36	15	13.5	25.5	1.35	106	154.8	38.225	13.1	186.5	3.95	28.05	0.95	10.7	142.667	19.5	15.1	1190	82.04	141.667	57.9259	86.2222	17.0606	36.6825	99.88	138	1	0	0	0	0	0	1	1	0	0	0	1	16.2
265722	M	Married	Black	58	17.4764	16.7401	1	13	1	17	11	9	11.5	27.5	1.2	107.5	130	34.85	12.1	189	3.95	29	1.1	12.6	142.5	17.5	5.8	1394	68.4375	141.222	69.4222	87.4762	18.6944	36.3	98.9286	137	0	0	0	1	0	0	1	0	0	1	0	1	38.88
218721	M	Unknown	Other	51	12.8854	6.84306	0	31	7	40	47	14	25	22.5	0.9	96.6667	183.8	38.95	13.5	70	3.875	23.65	1.2	13.35	139.5	13	4.65	1311	113.697	143.97	88.6061	108.909	16.2895	38.1296	98.25	183.8	0	0	0	0	0	0	0	0	0	0	0	1	19.44
250905	F	DSW	White	90	6.27153	1.20927	0	42	2	33	50	13	13	24	1	102.5	90.5	32.75	11.1	289.5	4.35	29.2	1.6	17.7	135.5	22.5	7.9	1935	80.963	109.042	57	69.2609	20.963	36.6222	95.1111	118.5	1	1	0	0	0	0	0	1	0	0	0	1	12
239820	M	Married	White	55	6.36806	1.20088	0	22	1	25	33	13	12.5	27	0.75	97.5	132.5	36.15	12.9	244	3.4	26.15	1.1	13.05	134.333	19	13.9	1580	61.4231	130.16	75.52	87.8	12.3077	37.5556	96.48	125	0	0	0	0	0	0	0	0	0	0	0	1	34.76
251375	F	Married	White	71	1.16597	1.22012	0	40	2	26	44	13	17	23	0.75	99	107.5	25.5	8.7	201	4.35	48.5	3	29.7	133.5	19.5	11.3	1430	87.0625	124.867	51.9333	70	15.1875	36.5556	92.5	108.5	0	1	0	0	0	0	0	0	0	1	0	0	3.78
238191	M	Married	Other	80	9.94792	5.05365	0	41	4	35	57	10	18	21	3.4	107.5	121	27.9333	9.56667	242.667	3.8	28.15	1.675	18.1	142.5	65	9.46667	655	57.1282	152.816	78.3265	96.6531	16.9348	36.1389	99.8913	137.25	1	0	1	0	0	0	0	1	1	1	0	1	4.6
247023	M	Married	Black	66	1.325	1.56744	0	25	1	33	32	15	14.5	24	1.1	99	278	33.35	10.75	189	4	35.7	2	21.3	133	24	11.8	2550	65.5833	84.087	57.7391	63.7826	12	36.0444	99.44	211	0	0	1	0	0	0	0	1	0	0	0	1	40.32
230432	M	Married	Black	71	25.8861	25.8854	1	46	4	41	45	8	13	24	1.7	108.5	147	39.7	13.6	158.5	3.6	27.9	1.2	13.1	141.5	25	9.05	1220	109.556	136.37	69.5926	87.1852	11.7895	37.5873	98.4138	147	0	0	0	0	0	0	0	0	0	0	0	1	56.58
253990	M	Single	White	84	26.6694	3.80388	1	32	1	38	26	15	13.3333	24	1.5	110	130	38.95	13.4	235.5	3.75	23.7	1.2	13.55	143.667	16.6667	11.35	1400	71.3103	149.636	68.7045	93.9302	14.6	36.6111	98.9333	112.222	0	0	0	0	0	0	0	1	0	1	0	1	6.09
294860	M	Married	White	48	1.67569	1.77079	0	63	10	47	81	3	9	33	1.7	101.667	219.75	48.1	16.2	253	3.08	38.8333	1.83333	19.6	143.333	17	15.6	2135	93.1739	117.826	71.8261	85.8696	19.4828	36.6204	96.875	192	0	0	1	0	0	1	0	1	0	0	0	1	7.54
282224	M	Married	White	76	5.75	2.92062	0	72	6	42	65	5	14.6667	25.6667	1.33333	104.333	213.667	46.15	15.3	175	4.7	30.7	2.4	24.5	140	39.6667	10.3	2850	79.8621	140.788	62.2581	87.6774	17.9444	37.3778	96.9677	210.556	1	0	0	0	0	0	1	1	1	0	0	1	21.56
249016	M	Single	White	58	20.359	20.3677	1	38	9	48	66	9	8	24	1	111	125.333	39.15	12.85	253.5	3.9	23.9	1.1	12.7	140	11	10.75	1484	81.1053	143.818	76.7273	96.8437	18.569	37.5278	96.569	136.4	0	0	0	0	0	0	1	1	0	0	0	1	9
245530	M	Married	Black	68	7.65764	2.68988	0	20	2	24	14	14	14	26	1.3	102	354	37.9	13.4	154	3.9	27.1	1.2	13.7	138	18	6.5	3205	80.84	143.774	65.8387	87.2903	17.64	36.7698	97.44	217.312	0	0	0	0	0	0	0	1	1	1	0	1	7.38
245439	M	Single	White	58	6.46042	1.61522	0	33	5	48	41	7	13	24.6667	1.06667	105.667	101.667	38.1	14.1	176.5	3.53333	25.85	1.2	14.1	139.667	10.6667	10.05	1700	82.9565	122.833	73.9444	85	19.2727	37.3148	95.1667	103	0	0	0	0	0	0	0	0	0	1	0	0	25.53
256922	M	Married	White	64	24.5201	16.6372	0	36	1	35	19	15	16	24	0.65	95.5	147	39.15	13.7	265.5	4.73333	27.6	1.1	12.8	130.5	9.5	10.6	1594	89.8409	146.152	69.8696	93.5725	15.98	36.9286	99.6667	152.333	0	0	0	0	0	0	1	0	0	0	0	1	4.37
205643	M	Married	White	64	1.99514	1.21663	0	31	2	24	30	14	14	27.5	0.55	96.5	184.5	28.1	10.25	196	3.3	34.9	1.225	13.75	135	9.5	8.65	3665	64.8214	124	57.0714	79.381	16.3214	35.7847	98.5769	191.429	0	0	0	0	0	0	0	0	0	0	0	0	2.6
287396	F	DSW	White	55	20.8111	4.00037	0	21	3	29	17	15	17	22	0.6	102	135	38.2	13.3	275.5	4.35	25.55	0.9	11.2	136.5	18.5	10.4	3165	88.5667	137.333	64.8667	93.0667	15.5758	37.213	98.7647	135.25	0	0	0	0	0	0	0	0	0	0	0	1	2.4
298755	M	Married	Other	56	20.6771	8.99666	0	25	3	30	34	15	13.5	21.5	1	110.25	125.5	37.9	13.2	259.5	3.83333	25.05	1.15	13.25	141.25	18.25	9.15	1585	72	154.708	89.4167	111.458	18.75	37.3148	98.7727	129.333	0	0	0	0	0	0	0	1	0	0	0	1	12.32
293221	F	DSW	White	79	10.7472	3.18125	1	34	2	34	19	15	13.5	26	1.35	108	137.5	31	10.9	214	4.4	27.4	1.1	12.6	142.5	31.5	11.2	2065	82.875	155.875	57.4583	82.5	18.5455	37.213	99.92	157.429	0	1	0	0	0	0	0	0	1	1	0	1	5.94
245034	F	Married	White	82	2.39444	2.49016	0	26	1	33	12	15	17	23.5	0.65	102	168.5	31.1	10.85	184	3.6	26.6	1.65	17.85	139	16	10.7	2005	84.2222	137.588	63.7647	78.7059	16.1304	36.9841	99.9524	161.6	0	0	0	0	0	0	0	1	0	1	0	0	15.37
210347	F	Unknown	White	81	1.76181	1.76094	0	46	6	41	33	15	16	23	0.65	99	267	36	12.2333	140.5	3.65	23.15	1.15	13.3	134.5	19.5	18.95	438	62.3182	128.273	62.2727	88.0455	14.5714	38.375	99.875	216	0	0	0	0	0	0	0	0	1	0	0	1	3.84
268806	F	Unknown	Other	61	36.7549	36.7542	1	38	4	43	32	15	17	25.5	0.6	107	130.333	32.0333	11.5333	327	3.61667	31.72	1.52	14.76	144	12.5	13.7	4505	108.744	121.702	62.617	88.9291	22.5192	38.3333	96.381	130.333	0	0	0	0	0	0	0	0	0	1	0	0	1
264409	M	DSW	White	88	15.7847	2.74061	1	44	5	43	41	13	15	24	1.45	106	156.5	34.4	12	58.5	3.6	27.05	1.2	13.3	143.6	43.5	13.9	1100	65.3913	148.304	52	80.6522	17.0345	37.1852	99.68	135.75	0	0	0	0	1	0	1	0	0	0	0	1	3.3
268708	M	Married	White	65	6.9875	2.93443	0	38	2	27	30	15	17	20.25	1.675	97.5	138.25	39.45	14.1	179.5	4.05	26.5	1.13333	13.4667	130.5	25.5	6.15	2150	84.8095	136.947	77.3421	90.6316	21.619	36.9683	96.625	151.333	0	0	1	0	0	0	1	1	0	0	0	1	20.8
287872	F	DSW	White	83	2.66944	2.73304	0	46	3	39	31	15	13.3333	24	0.6	107.667	186.333	39.9333	13.3	360	4.4	26.7333	1.2	13.6333	141	9	18.5	830	84.5	109.08	62.24	79	17.7273	37.7828	96.4583	175.3	1	0	0	0	0	0	0	1	0	0	0	1	56.58
222880	M	Single	White	53	18.0799	10.4049	0	36	6	44	58	6	12.5	31	0.633333	97	126.25	31.8667	11.2667	82.3333	3.56667	31.0333	1.06667	12.5667	137	15.3333	4.5	1893	85.6522	140.625	76.65	97.1	15.5769	37.6667	99.5833	99.25	1	0	0	0	0	0	1	0	0	1	0	1	29.6
295185	M	Married	White	78	15.1847	15.3099	1	37	3	37	37	10	11	27.5	1.05	105.5	152.333	34.25	12	121	4.06667	33.45	1.25	14.6	140	17.5	8.9	2735	81.375	151	69.5122	97.8293	17.4	36.881	100	143.333	0	0	0	0	0	0	1	0	0	1	0	1	11.76
249088	F	DSW	White	90	8.68472	8.8259	1	28	1	45	47	15	15	24	0.85	105	180	30.3	10.85	170	4.3	25.25	1.2	13.65	139.5	18.5	8.1	546	97.9583	117.917	46.2917	70.1667	19.5667	37.3333	99	152.333	0	0	0	0	0	0	1	1	1	0	1	1	4.2
243079	F	Married	White	90	4.91319	3.16045	0	44	2	38	54	13	9	30.5	0.6	103.5	135	25.8	9.15	228.5	4.1	30.1	1.3	14.7	139	26	7.25	525	47.24	142.833	48.7083	69.92	17.8	36.6481	99.12	180	1	0	0	0	0	0	0	1	1	1	1	1	2
241050	F	Married	White	80	8.09028	1.04867	0	34	3	36	33	13	18.5	25.5	1.15	102	136	35.8	11.75	231.5	5.4	25	1.1	12.7	140.5	25	13.5	608	82.4074	141.222	54.5926	74.1481	19.7857	37.8413	98.1786	163.556	0	1	0	0	0	0	0	1	1	0	0	1	10.36
218018	M	DSW	White	53	10.0819	3.3302	0	18	2	28	40	13	16.5	27.5	0.75	100	103.5	32.6	11.55	320.5	3	31	1.2	13.5	141	19.5	14.45	1980	80.925	152.462	82.6923	98.3077	19.875	36.8333	95.725	99.8	0	0	0	0	0	0	1	0	0	0	0	1	20.09
227077	M	Married	White	76	19.8451	5.34759	1	30	4	29	33	14	11.5	30	0.45	104.5	110	32.6	11.05	363	3.95	25.6	1.15	13.4	142	13.5	8.45	1760	48.6842	132.474	60.4211	84.8947	13.28	37.2778	97.1364	111	0	0	0	0	0	0	0	0	0	1	0	0	6.24
272756	M	Married	White	76	19.8451	13.4124	1	48	4	36	32	15	16.5	27	0.65	104.5	129.5	42.75	14.7	196.5	3.65	28.95	1.675	17.95	144.5	11.5	7.5	1096	48.6667	121.929	52.7857	74.0833	12.4375	37.619	96.3667	146	0	0	0	0	0	0	0	0	0	1	0	0	6.24
206543	F	DSW	White	49	7.01597	7.10706	0	38	1	31	28	15	12.6667	23	0.5	106.75	128.4	35.2667	11.8667	361	3.4	36.0333	1.13333	12.9	138.5	8.33333	8.53333	3270	99.2449	127.52	74.02	92.86	15.2	38.1667	99.98	113.833	0	0	0	0	0	0	0	0	0	1	0	1	9.88
208824	M	Married	White	66	8.54444	1.75478	0	32	2	30	40	13	15	25.5	0.95	108	122.333	42.2	14.3667	273.5	3.93333	22.85	1	12.3	145.333	21.5	10.75	675	57.88	126.917	66.875	81.25	18.28	37.0159	97.56	125.5	0	0	0	0	0	0	0	0	0	0	0	1	8.05
283477	F	DSW	White	72	5.26597	5.34238	0	30	1	37	25	15	19	23	0.8	102	242.5	39.3	13.5	295	3.5	23.15	1.25	14.4	140.5	14.5	22.1	1093	95.28	135.091	69.4545	91.6	19.8667	37.4444	98.56	256.667	0	0	0	0	0	0	0	0	1	0	0	1	14.85
237075	F	Married	White	76	1.63819	1.72345	0	32	2	35	31	15	14.6667	24	1.03333	104.667	215.667	42.7667	15.0667	295.667	3.53333	28.5	1.1	12.95	140.6	20.3333	15.2333	1910	56.1154	157.038	72.5385	98.8462	16.2258	36.0444	97.8148	193	1	0	0	0	0	0	0	0	0	0	0	1	34.32
285777	M	Married	Other	74	25.8326	16.0852	1	26	3	38	32	12	12	23	1	109	176	36.2	12.5	160	3.3	32.1333	1.3	13.9667	141	18	11.6	1145	80.96	149.385	71.0769	102.256	23.56	36.9444	96.1304	177.138	0	1	0	0	0	0	0	1	1	0	0	1	5.25
296721	F	Married	White	59	2.64236	2.71318	0	30	1	37	27	15	15.5	27	1.1	98.5	136	30.8	10.65	315.5	3.2	26.2	1.3	14.5	138	15	14.05	3525	103.294	124.789	53.5	77.7895	16.3	37.6481	100	148.333	1	0	0	0	0	0	0	1	0	0	1	1	22.2
277802	F	Married	White	69	3.72361	1.98076	0	51	5	35	46	14	14	26	0.9	105	123	31.1	10.9	263	3.2	24.7	1	11.5	142	31	6.8	215	65.3043	147.217	69.2174	88.0435	13.8696	36.6111	96.9565	199.2	1	1	0	0	0	0	1	0	1	0	0	1	10.36
242302	F	DSW	White	69	12.0826	1.19068	1	26	3	28	41	14	18	20	1.4	105	122	34.7	11.6	311	4.4	25.6	1.1	12.5	139	33	12.8	1101	89.9655	155.966	49.9655	75.5714	20.8966	37.6296	97.069	136.667	0	0	1	0	0	0	1	0	0	0	0	1	44.16
202855	M	Single	White	42	11.816	1.8826	0	15	0	14	19	15	14	24	0.9	99	130	43.2	15.1	186	3.5	31.2	1.1	13.2	133	17	8.7	2350	68.225	152.561	85.4737	101.564	17.5366	37.5397	95.95	125.5	0	0	0	0	0	0	0	0	0	0	0	1	5.95
220569	M	Single	White	42	11.816	3.88536	0	19	2	28	21	14	12.5	27.5	1.1	100.5	124.5	40.75	13.9	225	3.95	24.1	1.05	12.55	136.5	22.5	13.5	3100	90.68	139.92	77.6	95.4	17.64	37.1746	95.92	131.75	0	0	0	0	0	0	0	0	0	0	0	1	24.32
245342	M	Unknown	Other	85	2.2	2.25019	0	26	1	39	32	15	15	26	1.2	102	164	42.25	14.95	226.5	3.53333	31.1	1.85	19.7	140.4	20.3333	11.4	4180	66.9583	165.476	90.8571	104.429	17.9667	37.1944	99.7407	156.833	0	0	0	0	0	0	0	1	0	0	0	1	58.5
243672	M	Married	White	87	3.33194	2.38735	0	26	0	34	16	15	12	30	0.9	103	105	35.4	12.2	178	4	28.0667	2.5	24.6333	141	25	7.3	3540	65.5385	149.308	72.3462	90.96	16	36.5667	99.6923	116	0	0	0	0	0	0	0	1	0	1	0	0	56.58
285526	F	Unknown	Other	76	11.5319	11.6778	1	52	3	40	47	7	14.6667	25	0.766667	107.143	162.5	38.95	13.4	260	4.04286	21.8	1.1	12.7	142.143	16.6667	14	3470	81	136.812	74.625	94.3125	17.9062	37.2593	99.3462	177.4	0	1	0	0	0	0	0	1	0	1	0	1	31.96
252913	M	Unknown	White	47	1.25625	1.35022	0	40	2	39	64	15	16.3333	27	1	100.333	166	49.15	16.6	282	3.5	23.5	1.2	13.9	140	11	33.4	4395	98.5745	118.833	62.6042	81.3472	16.9815	37.6325	99	122	0	0	0	0	0	0	0	0	0	0	0	0	24.32
273427	F	Married	Other	65	1.91806	2.04363	0	33	1	45	49	15	11	27.3333	0.933333	106.667	238	37.7	13.15	171.5	2.9	32.85	1.1	11.6	142	13.3333	14.1	1635	118.08	162.846	69.8846	92.7778	21.6061	38.5025	97.3077	229	0	0	0	0	0	0	0	1	1	0	0	1	46
293268	M	Married	Other	43	11.059	11.0576	1	27	8	37	31	15	15	19	0.7	109.333	147.667	30.3667	10.5889	120.286	3.8	26.9429	0.957143	11.8429	139	12	9.2	1200	111.583	115.357	71.6429	87.1667	20.1	37.5556	99.25	147.667	1	0	0	0	0	0	1	0	0	1	0	0	17.22
290969	F	Married	White	51	2.02014	2.13069	0	50	4	32	42	15	19	19	0.75	108	163.5	29.85	10.2	55.6667	4.35	23.6	1.45	16.6	143.75	9	0.9	3975	88.35	131.031	77.6875	90.9375	14.1957	37.7963	99.775	164.6	0	0	0	0	0	0	0	1	0	1	0	0	21.56
259289	F	Married	Black	57	9.84514	3.68906	0	22	3	28	28	12	16.5	24	0.8	101.5	127.5	37.1	12.35	252	3.5	28.65	1.1	12.05	138.5	14	8.95	1625	59.5	138.552	58.6897	96.1562	16.0714	36.9333	100	132.667	0	0	0	0	0	0	1	0	0	0	0	1	21.62
247618	M	Single	White	47	7.86806	2.00216	0	21	2	32	21	14	10.5	24	0.8	108	108	37.15	13.2	319.5	3.75	27.3	1	11.9	139	11	12.85	2850	63.6923	137.536	62.0714	85.6071	15.3548	37.1556	99.8667	104.833	0	0	0	0	0	0	0	0	0	0	0	0	5.74
284266	F	Married	White	84	2.66597	1.72431	0	68	5	51	87	4	19	21	0.8	97	165	41.7	14.55	204.5	4.5	30	1.3	13.9	132	17	14.15	1092	92.5	155.692	84.5128	110.068	12.1724	36.7444	99.4359	191.429	0	0	0	0	0	0	1	1	1	0	0	1	22.1
251772	M	DSW	White	64	36.3347	13.0653	1	35	1	37	33	15	16	25	0.966667	101.667	173.571	37.775	12.95	269.5	3.42	32.1667	1.33333	14.0333	137.667	18	9.9	2634	76	138.846	57.4359	80.3063	18.6591	37.3519	98.2593	169	0	0	0	0	0	0	0	1	0	0	0	0	34.84
234843	M	Single	White	77	4.60764	2.52434	1	50	4	40	50	15	11.5	22	0.55	102	111.8	32.2	11.25	372.5	4.2	27	1.15	13.35	131.5	19	15.5	1092	100.692	105	51.9412	68.96	21.0652	38.3611	98.2632	108.4	0	0	0	0	0	0	1	1	1	0	0	1	10.08
210449	F	Single	Other	51	15.4958	8.37986	0	23	0	33	16	15	17	22.5	0.6	103.8	137	35.9	11.6	222	3.4	23.15	0.9	11.25	138.2	11	12.15	2110	103	135.72	76.2	97.2	20.4483	37.6389	99.96	145.25	0	0	0	0	0	0	0	0	0	1	0	1	23.12
228587	M	Married	White	86	4.85347	1.21038	0	35	5	35	57	13	9	29	1.6	103	172	35.5	12.5	293	4.4	20.4	1.1	13	137	21	7.1	880	75.2308	138.48	57.52	78.2	20.4231	37.6204	96.0769	146.25	1	0	0	0	0	0	0	0	1	1	0	1	13.33
272090	M	Married	White	69	5.68819	2.66418	0	30	2	36	29	13	17	24.5	0.75	91.5	114.5	40.4	14.55	303.667	4.1	29.5	1	12	129	7.5	9.7	1475	67.48	143.25	69.1667	85.875	14.2069	37.2778	98.48	112.5	0	0	0	0	0	0	0	1	0	0	0	1	7
289442	M	Unknown	White	62	9.39444	3.55427	0	33	4	33	18	14	15.5	29	0.85	92	115	37.2	12.55	291	3.75	28.7	1.3	13.6	133	19	9.35	400	70	139.321	71.3929	94.0358	19	37.1019	95.0769	107.5	0	0	0	0	0	0	0	1	0	0	0	1	6
215528	F	DSW	White	72	2.10833	2.15638	0	35	5	41	46	6	14.3333	24.6667	0.766667	112.6	163	32.4333	10.2333	130.333	3.52	27.1333	1.26667	13.5	146.8	15.6667	12.8667	2330	93.0357	130.077	62.7692	79.6923	15.6176	37.5278	98.6774	199	0	1	1	0	0	0	0	1	1	1	1	1	4.16
219222	M	Unknown	Other	58	5.33681	2.4386	0	34	4	37	42	15	16.5	21	4.26667	106.667	167.333	33.8333	11.4333	253.333	4.66667	26.55	1.25	14.05	141	59.5	14.4333	686	76.0968	130.276	81.1724	95.6071	19.6757	36.5238	99.5806	172.333	0	0	1	0	0	0	0	0	1	1	0	1	10.81
231870	M	Married	White	77	7.14306	3.05876	0	34	3	30	25	13	12	26.5	1.25	102.5	160.5	43.65	15.5	179	4	25.5	1	11.85	137	14	9.65	2630	76.9583	113.5	60.7083	74.1304	14.84	36.7222	95.96	174	0	0	0	0	0	0	0	0	0	1	0	1	33.6
284034	M	Single	Black	61	13.1042	13.104	0	53	7	42	65	4	14	28	0.7	104.5	199.25	36.12	12.48	305	3.225	32.28	1.66	15.38	143.5	12	11.6	4285	89.9714	144.611	71.5	97.9714	16.381	35.8889	99.9459	188.6	0	0	0	0	0	0	0	0	1	0	0	1	8.84
282630	F	Married	White	72	7.96944	3.95308	0	23	2	30	38	14	14	28.5	1.1	103.5	120.5	34.55	11.85	286.5	3.86667	26.82	1.54	16.66	142	20	14.65	1222	61.3235	130.308	56.6538	74.88	12.9167	36.8571	98.3824	118.667	1	0	0	0	0	0	0	1	0	0	0	1	31.68
278975	M	Married	White	61	10.941	3.16319	0	26	4	40	42	14	16	23.5	0.95	107.5	137.4	37.95	13	242	4.1	27.45	1.05	12.45	140	19	11.15	677	97.8	139.3	64.6	88.8667	21.2	36.7593	97	141.4	0	0	0	0	0	0	0	1	0	0	0	1	9.24
238981	F	Married	White	63	4.68472	2.62131	0	36	3	38	65	12	7.66667	42.3333	0.633333	94	293.333	29.9	9.9	241.5	3.93333	26.75	1.5	16.2	140	18	10.1	752	69.5	121.225	46.175	65.625	25.875	37.4127	95.04	297.667	1	0	0	0	0	0	0	1	1	1	0	1	16.56
263948	F	Married	Black	47	15.6333	11.6707	0	32	3	42	39	7	13	30	0.85	95.5	345.833	37.1	11.9	352	3.6	20.6	1	11.6	135	18.5	14.9	1283	84.9	154.6	73.5	95.7333	17.8333	37.3148	99	285.324	0	0	0	0	0	1	0	0	1	0	0	1	23
212178	M	Married	White	87	4.76736	4.87093	0	54	4	43	32	8	12	24	0.7	106	126	36	12	229	3.8	24.1	1.1	12.9	138	23	13	780	58.7083	120.96	58.28	79.3333	16.1724	37.1296	98.9583	131.333	0	0	0	0	0	0	0	0	0	1	0	1	18.02
202564	M	Single	White	62	2.20833	2.27329	1	53	8	43	64	5	14.6667	19.6667	0.75	106	146.5	36.825	12.8	139.25	3.64	37.25	1.575	17.3	138.25	13	11.725	2350	103.103	135.241	77.2759	89.9643	19.7143	37.1944	97.75	153.455	0	0	0	1	1	0	0	0	0	0	0	0	31.74
222629	M	Married	White	50	6.91319	2.33123	0	15	1	18	17	14	12	25	0.9	102	118	40.7	14.6	334	3	24.4	1.1	12.8	136	19	8.9	2050	83.125	143.68	69.12	87.32	17.381	36.8968	94.375	107.667	0	0	0	0	0	0	0	0	0	0	0	1	0.072
230569	M	Married	White	50	6.91319	1.2881	0	24	1	21	24	13	16	27.5	0.95	97.5	112	46.35	16.3	336.5	3.7	23.7	1.2	14	137	15	12.25	720	66.7917	133.381	73.4762	86.7619	15.2917	36.6349	95.0833	131	0	0	0	0	0	0	0	0	0	0	0	1	0.072
210444	F	DSW	White	84	21.8757	1.04294	0	28	2	39	34	14	14.5	22.5	1.55	106	136.333	32.4333	10.75	202	3.86667	31.2667	1.36667	13.9	139.5	20.5	9.15	602	87.6923	132.759	63.8276	87.2759	22.1923	36.2937	98.52	136.333	0	1	1	0	0	0	0	1	0	0	0	1	7.6
274188	F	Married	White	59	16.7583	3.83741	0	25	1	18	30	15	15	22	0.3	104	159	36	12.2	352	3.6	32.9	1.2	13.4	137	19	23.7	5780	64.6667	131.667	63.1852	86	11.2593	36.8333	95.4231	159	0	0	0	0	0	0	0	0	0	0	0	1	5.52
261961	M	DSW	White	75	5.04028	5.03958	0	46	7	48	51	12	16	26	0.775	98.5	154.4	32.14	11.95	145	3.725	36	1.61429	15.0857	136.75	8.75	7.925	2915	89.5897	132.625	53.95	78.4872	17.8333	36.9683	97.1875	160.5	0	0	0	0	1	0	0	0	0	0	0	1	27.3
260326	M	Married	White	82	8.65139	2.79258	1	62	9	43	80	11	23.5	13.5	8.1	98	110	25.675	9.25	114	4.45	32.4	1.1	12.8	130.5	121.25	6.175	637	72.75	140.912	56.1765	86.3137	19.0714	35.4333	94.963	110.667	0	0	1	0	1	0	1	1	0	0	0	1	5.46
294598	M	DSW	White	73	18.0118	2.89201	0	33	2	24	36	14	15	27	1	106.5	152.5	41.5	13.5	293	3.3	31	1.1	12.2	144.333	27	17.6	2425	96.0833	107.435	63.3478	78.0435	23.65	37.8111	97.125	152.125	0	0	0	0	0	0	1	0	0	0	0	1	11.56
239933	M	DSW	White	73	18.0118	1.22201	0	33	3	24	33	11	13	27	0.8	108	95	34.1	11.1	197	3.6	28.65	1.73333	15.825	144	7	9	3105	56.5667	134.355	65.6129	88.5269	17.3333	37.2936	97.7	103	0	0	0	0	0	0	1	0	0	0	0	1	30.6
239136	M	DSW	White	76	7.53958	7.64338	1	38	7	35	37	15	16.5	26	6.525	97.8	115.4	33	11.2	205	4.18333	31.6	1.4	15.525	136.833	48.25	10.3667	926	84.5385	145.92	65.52	87.8	16.5333	36.8889	100	111.667	0	0	1	0	0	0	0	1	0	1	0	1	5.6
230463	F	Married	White	84	1.22014	1.27101	0	45	1	60	40	15	17.5	30	0.8	98	173	39.7	13.1	199	4.7	27.6	1.7	18.8	140	25	15.7	590	115.64	85.0769	54.5385	61.3846	9.57692	36.3889	90.0435	134.667	0	0	0	0	0	0	0	1	0	0	0	1	40.5
271980	M	Married	White	56	35.5722	17.4955	1	37	6	37	42	15	23.5	25.25	12.825	95.75	125.333	25.225	9.1	76.25	3.66667	23.3	1.1	12.525	140.5	126.5	11.8	720	71.7632	166.95	98.55	121.883	18.2667	37.0317	99.9722	118	0	0	1	0	1	0	0	1	0	1	0	1	11.5
275640	M	Single	White	41	3.74375	2.63745	0	20	1	19	35	15	11.5	29.5	0.85	105.5	97	41.85	14.85	252	3.85	29.1667	1.13333	13.0333	142.5	14	6.15	1550	63.3043	107.091	53.1818	71.1515	14.6522	36.463	97.5	98	0	0	0	0	0	0	0	0	0	0	0	0	9.92
278394	F	DSW	White	90	5.77708	3.07381	0	28	1	32	26	14	18	25	0.7	101.5	140.333	38.7667	12.6667	177.333	3.725	26.22	1.58	15.26	140.5	18	8.83333	2180	65.625	141	64.8485	90.2828	23.8438	36.6667	96.4737	112.25	0	0	0	0	0	0	0	1	0	0	0	1	0.119
201382	F	Unknown	White	81	3.71597	3.79038	0	44	1	38	31	15	14.6667	26.3333	0.633333	104	168	41.0667	13.8	205.333	3.66667	27.48	1.34	14.18	142.333	32.3333	12.4667	1579	57.0286	127.765	65.1765	86.6471	20.3171	37	98.8378	165.75	0	0	0	0	0	0	0	0	0	0	0	1	7.56
248647	F	Single	Other	54	26.8896	14.1244	1	38	7	43	76	6	13	25	0.7	107.667	141.333	38.45	12.95	440.5	3.7	26.9	1.05	12.65	144	8	16.5	3425	94.2857	145.531	59.6562	86.5484	20.5135	36.8439	99.2414	132	0	0	0	0	0	0	0	0	0	0	0	1	15.81
201363	F	DSW	White	87	3.86944	1.97425	0	28	2	32	22	15	13.5	24	0.8	106.5	157	28.75	9.2	243	3.7	23.1	1	11.8	140	18	11.65	1475	74.8333	144.227	56.5455	77.6364	17.75	37.25	99.4583	149.5	0	0	0	0	0	0	0	0	0	0	0	1	15.39
264027	M	Married	White	68	30.0417	15.0631	1	27	1	31	20	15	14	26	0.9	109	130	34.5	12	195	3.6	26.8	1.56667	15	145	11	9.1	2840	80.4074	133.759	63.6207	85.2976	14.5152	37.8704	98.5769	130.333	0	0	0	0	0	0	0	1	0	0	0	1	19.6
299126	M	DSW	White	90	2.46597	2.54052	0	24	1	38	19	15	18	24.5	1.1	103	132	46.25	15.75	159	3.8	33.6333	1.56667	17.0333	141.5	18	15.05	1205	103.409	148.125	79.625	96.8571	15.6154	36.7963	96.1739	119.6	0	0	0	0	0	0	0	1	0	0	0	1	34.96
296062	F	Married	Other	51	11.4028	1.58913	1	27	7	32	42	14	16	27.5	5.3	95.3333	242.333	37.65	11.75	153.5	3.73333	27.9	1.1	12.2	136.333	31	8.7	1980	71.36	133.333	54	72.375	17.6071	36.9444	98.44	203.077	0	0	1	1	0	1	0	1	1	1	0	1	6.63
249623	M	Single	Other	76	3.88125	1.81818	0	29	2	31	38	13	14	26	0.75	106.5	140	37.35	12.8	216.5	3.85	28.4	1.2	13.2	142.5	21.5	9.15	1330	70.1724	137.586	52.2069	80.6667	20.0345	36.2222	97.45	132.2	0	0	0	0	0	0	0	0	1	0	0	1	2.8
249660	M	Single	White	61	14.6007	1.9234	0	18	1	27	21	14	15	25.5	0.7	101	143	37.45	13.6	316.5	3.9	25.2	1.1	13.2	137.5	11	12.25	2345	93.84	142.308	65.7308	88.88	19.16	37.0093	97.375	138.667	0	0	0	0	0	0	0	0	0	0	1	1	9.2
289316	F	Unknown	White	40	26.9944	27.0816	1	16	0	29	27	15	15.5	20	0.5	105.5	148.667	33.1	10.9	349.5	3.6	23.55	1.1	12.9	136.667	7	15.8	3360	105.161	144.763	65.8421	87.5135	17.4211	38.0648	100	148.667	0	0	0	0	0	0	0	0	0	0	0	0	15.37
286607	M	Single	White	84	13.2076	3.40714	0	48	6	45	31	13	11	28.3333	1.2	105.667	128.667	34.5333	12.4	162	3.76667	22.7	1.15	13.4	141	17	10.3333	950	67	111.186	60.093	74.0889	12.5	37.2619	98.6667	117.6	0	0	0	0	0	0	0	0	0	0	0	1	33.63
270237	M	Married	White	89	12.5618	3.68	0	33	3	28	35	10	11.5	29.5	0.95	102	142.5	34.55	11.3	263.5	3.3	29.5333	1.6	17.6667	139.5	10.5	9.4	3400	78.3125	151.912	81.6765	100.939	20.3	37.2099	97.2258	127	0	0	0	0	0	0	0	1	0	1	0	1	19.6
266647	M	Married	White	84	8.47014	2.34075	0	39	2	38	44	13	16.5	22.5	1.7	108.5	116	45.2	14.7	214	4.15	27.7	1.1	12.8	143.5	25.5	10.6	985	105.68	148.565	91.913	107.458	18.6538	36.8472	96.4	120.5	0	0	0	0	0	0	0	1	0	0	0	1	5.04
209518	M	Unknown	Other	63	15.1201	12.0242	1	35	1	38	20	15	13.5	25	0.95	106	131	39.2	13.4	188	4.2	28.8	1.03333	12.1	140.5	13.5	7.4	971	75.6857	130.488	69.561	91.8	14.775	37.6984	97.4643	115.8	1	0	0	1	0	0	0	0	0	0	0	1	8.84
231182	F	Single	Black	71	18.1458	18.1451	1	57	6	64	87	6	13.3333	20	3.3	111.667	209.333	28.9333	9.33333	274	3.35	24.7	1.33333	15.2333	141.667	41.3333	10.8	613	76.125	155.769	68.5385	96.0385	15.5862	36.2778	100	209.143	1	0	1	0	0	0	1	1	1	1	0	1	1.92
276481	M	Married	White	69	4.93819	2.11096	0	25	3	27	34	14	11.5	22.5	1.2	106.5	136.5	33.85	11.8	220	4.1	30.3	1.25	13.6	136.5	24	11.2	1070	66.4815	163.393	67.25	98.0741	20.9286	37.0079	96.3929	134.75	0	0	0	0	0	0	0	1	0	1	0	1	15.58
201482	M	Married	White	85	30.2056	20.4143	1	37	2	39	44	15	13	23	1.45	111.5	198	31.8	10.8	195	4.15	26.75	1.1	12.85	143.5	25.5	13	754	56.0345	159.207	53.1724	79.8621	16.9714	37.2685	99.1613	174.222	0	0	0	0	0	0	0	1	1	0	0	1	36.72
273418	M	Married	Black	49	4.06667	2.25693	0	15	2	28	30	14	13	26	0.75	103.5	170	35.65	12.1	291	3.9	25.75	1.15	13.25	138.5	11	5.7	1845	81.8065	148.411	66.25	88.3158	15.3548	36.5079	97.7586	163.6	0	0	0	0	0	0	0	0	1	0	0	1	5.28
239481	M	Single	White	59	12.5597	10.8611	1	28	9	41	50	10	9	28.5	0.7	107.5	61.5	37.65	12.2	104	4.33333	35.2	1.3	15.3	140.5	16	5.1	3380	92.1739	118.957	59.0435	73.1739	20.6087	37.4167	96.5833	80.2857	1	0	0	1	0	0	0	1	0	1	0	1	2.16
285213	F	Married	White	81	1.32778	1.6226	0	59	5	50	76	3	18.3333	23	0.8	101.75	219.25	37.25	12.9	143.5	3.94	18.9	0.95	11.5	138.5	17.3333	9.6	2980	92.7778	151.571	58.1714	86	22.25	37.2407	98.3704	266.25	0	0	0	0	0	0	0	0	1	1	0	1	14.85
204951	M	Married	White	86	2.26389	2.02627	0	44	4	39	27	15	18.5	21.5	1.3	102	208	33.05	11.5	145.5	4.36667	24.9	1.1	12.7	137.333	33.5	12.6	791	72.1852	152.037	49.4815	76.0741	16.9375	38.1111	99.2692	211	0	0	0	0	0	0	0	0	1	1	0	1	34.79
259310	F	Single	White	50	40.9986	26.1355	1	37	4	45	66	6	16.3333	19.3333	0.8	105	152.4	35.05	12.25	365	3.675	30.1	1.25	14.35	137	10.5	10.7	1975	83.2778	148.95	74.85	102.111	21.5	36.9889	98.9118	162.4	0	0	0	0	0	0	0	1	0	1	1	0	0.84
271999	F	Married	White	70	8.36181	2.19093	0	46	3	36	38	12	14.2	22.6	0.5	90.6	133.6	26.3	9.8	197	3.46	28.95	1.15	13	123.8	10.4	5.3	1534	80.5577	138.102	64.5918	88.9791	22.5455	36.5463	95.8627	136.5	0	0	0	0	0	0	1	0	0	1	0	0	5.25
223529	M	Married	White	74	5.75833	2.06319	0	25	1	29	23	15	13	23	0.9	97	110	34.1	12.05	214	4.4	25.6	1.1	13	129	12	10.7	2025	76.4667	122.6	48.2667	73.0445	17	37.0873	97.6538	110	0	0	0	0	0	0	1	1	0	0	0	0	11.6
202716	M	Unknown	Other	71	9.56111	3.88377	0	25	2	36	28	15	15	23	1.2	108	188	44.2	13.5	196	4.3	25.6	1.45	15.7	141.5	25.5	11	1515	109.24	151.708	78.5833	94.9583	18.6774	37.8016	99.8	160	0	0	0	0	0	0	0	1	1	0	0	1	7.13
210909	M	Single	White	56	10.7576	4.25272	0	34	4	46	73	6	15.5	23	0.9	102.333	95.6667	41.65	14.55	203.5	3.73333	23	1.1	12.7	137.667	10	8.9	1940	68.5	143.17	77.6383	94.3958	17.963	36.6574	99.24	106	0	0	0	0	0	0	0	0	0	1	0	1	38.71
264561	F	DSW	Other	69	10.7215	9.74274	1	44	3	35	51	10	19.5	23	0.85	98.5714	169.857	33.775	11.575	204	3.38571	23.85	1.73333	18.8333	138.286	25	12.85	1960	93.2727	123.641	62.5897	81.8205	17.8846	37.1759	99.0435	177.625	0	0	0	0	0	0	0	1	0	0	0	1	93.44
279967	M	Unknown	Other	63	2.60208	1.06326	0	38	3	46	55	6	15.6667	24	0.633333	87.3333	126	30.7667	10.2	353.667	4.26667	29.9667	1.1	12.9667	121.5	5.33333	12.8333	1637	69.0435	155.81	67.4286	88.381	18.8966	37.9444	99.7619	135.25	1	0	0	0	0	0	1	0	0	0	0	1	30.6
221298	F	DSW	White	77	8.63264	5.72037	0	58	5	45	73	3	14	23	0.6	100.5	117.75	34.85	11.95	279.5	4.03333	34.1	1.15	13.7	133.5	9	8.3	1452	60.7391	124.957	47.4783	72.5303	14.9643	37.287	99.48	104.857	0	0	0	0	0	0	1	0	0	0	0	1	13.92
211564	F	Single	Black	26	1.66597	1.75159	0	54	6	40	92	3	17	23.5	0.475	117.5	138	27.32	9.425	299.5	3.81667	32.22	1.38	14.38	157.4	11.75	25.45	4600	89	112.211	67.2368	84.3684	16.375	36.9802	98.5526	140.955	0	0	0	0	0	0	0	0	0	1	0	0	10.92
244285	F	Unknown	White	89	8.0125	4.19022	0	35	5	32	38	9	17.5	24.5	0.666667	103	171	38.4	12.65	151.667	3.5	28.55	1.23333	13.3333	141.333	14	5.85	1180	68.1852	134.962	61.7692	80.0769	17.3333	36.7698	95.8519	165.5	0	0	0	0	0	0	0	1	0	0	0	0	8.37
272872	M	Married	White	76	19.0868	1.2759	1	57	14	44	97	15	19	18.3333	2.53333	102.667	141.667	24.275	8.03333	64.6667	4.33333	60.5	2.16667	22.8	135.667	48.3333	32.7	4150	121.962	96.1515	58	82.4412	25.8788	37.8981	98.7917	131.111	1	0	0	0	1	0	1	0	0	1	0	0	27.14
250608	M	Married	White	76	19.0868	8.19523	1	48	5	43	64	8	13	27	0.9	108	96	32.5	11.7	105	3.9	22.2	0.9	12.95	144	22	7	1505	89.6	114.543	65.4571	76.6471	16.5833	37.0873	99.6389	113.667	1	0	0	0	1	0	1	0	0	1	0	0	27.14
230239	M	Married	White	76	19.0868	2.24039	1	45	5	35	38	13	13.5	24	0.9	105.333	116.5	35.2	11.55	126	3.8	29	1.1	13	139	15	9.2	240	81.6087	139.957	73.9565	89.9565	15.2609	37.0556	97.1739	120.75	1	0	0	0	1	0	1	0	0	1	0	0	27.14
266430	F	Married	White	79	8.82222	3.80269	0	38	1	35	21	15	15.6	24.4	0.52	92	122.625	36.6	13.1	317.5	3.28333	33.68	2.2	22.16	128.8	4.8	8.9	4670	97.1379	141.484	62.6774	90.2258	17.4	37.9931	99.1786	122.286	0	0	0	0	0	0	1	1	0	1	0	1	5.52
264103	F	DSW	White	83	4.61389	2.93271	0	36	3	32	43	10	15	26.5	0.7	104.5	137.5	39.35	13.85	305	3.625	23.4	1	12.4	142.5	16	11.85	1715	84.1852	146.737	58.7895	90.955	22.5185	36.9556	95.9643	149.286	0	0	0	0	0	0	0	0	0	0	0	1	7.6
248977	M	Unknown	White	71	1.04792	2.07775	0	53	2	49	66	15	12.75	24.75	1.32	106.333	159	37.64	13.1	422.5	3.9	21.9333	1.1	13.3667	140	17.4	18.4	2095	99.9756	135.741	70.8889	87.4091	19.383	37.1914	98.381	127.375	0	0	0	0	0	0	0	1	0	0	0	1	33.6
261545	F	Married	Other	60	4.96667	2.02856	0	31	3	26	32	14	14	20.3333	2.225	109	109.333	28.3667	8.96667	301	5.65	26.1	1.05	12.15	137.667	36	7.43333	2300	64.7714	167.697	72.9091	96.4138	20.2083	36.1019	98.5417	120.5	0	0	1	0	0	0	1	0	0	1	0	1	2.8
257543	F	DSW	White	90	9.67014	9.78176	0	82	7	49	102	3	14	20.3333	0.814286	111.375	181.375	26.7667	9.03333	235.333	4.0625	26.025	1	12.025	141.75	28.7143	8.5	980	46.5714	118.538	42.1026	68.8974	15.9487	34.5035	99.7647	186.05	0	0	0	0	0	0	0	1	1	1	0	1	2.34
208303	F	Single	Other	70	28.3917	20.4755	1	40	3	33	37	15	16.25	21.25	1.05	105.125	144.909	28.8375	9.4875	422.5	3.7	55.85	1.25	14.175	138.875	18	13.75	5560	81.6129	128.469	56.2188	81.1562	19.7083	37.4444	100	146.222	0	0	0	0	0	0	0	0	0	1	0	1	0.16
228483	F	DSW	White	68	9.06597	2.03229	0	32	5	28	34	12	18.5	22.5	0.5	98.5	133.5	25.0333	8.2	131.75	3.4	28.15	1.3	13.85	136	6.5	4.06667	2045	81.3043	131.261	64.6957	86.8841	17.9565	37.2986	98.3182	146.167	0	0	0	0	0	0	0	0	0	0	0	1	27.47
268534	F	DSW	Black	50	1.85	2.3534	0	28	5	34	39	15	14.75	24.4	1.54	113.2	158.2	33.2	11.6667	196.333	3.46667	24.1	1.15	13.15	149.333	11.6	7.13333	4390	91.0513	127.089	69.4222	86.4444	15.6596	37.1458	99.6842	165	0	0	0	0	0	0	1	0	0	0	0	0	25.53
210870	M	Married	White	78	1.02917	1.14118	0	64	8	62	81	5	17	24	0.8	106	166	37.2	12	220	5.1	32.4	2.6	27	142	24	8.2	527	100.176	100.788	53.6667	65.3333	14.8049	37.3819	97.7667	163.2	0	0	0	0	0	0	0	0	1	0	0	0	29.64
224132	F	DSW	White	87	7.00417	2.28512	0	38	4	35	41	9	16.5	28.5	0.9	101	160.5	41.2667	13.1333	218	5.26667	28.1	1.5	16.15	139.5	18	9.3	2660	79	142.143	61.3929	80.3214	22.2424	37.5303	97.3939	132.333	0	0	0	0	0	0	0	1	0	0	0	1	10.44
278085	M	Married	White	80	8.84306	2.91352	0	25	1	33	23	14	12.5	28.5	0.8	108	112.5	42.35	13.75	442	4.2	26.15	1.2	13.05	145	15	13.2	1395	74.8	154.833	63.3667	93.8556	20.9667	36.0648	97.1667	112.5	0	0	0	0	0	0	0	0	0	0	0	1	2.34
278657	F	Married	White	75	1.59931	1.74882	0	29	3	36	35	15	15.5	23.5	0.75	101.75	108	26.375	8.95	119	4.25	27.7333	1.03333	12.5	135.75	22	6.55	2853	79.1667	124.083	42.375	66.9583	24.7	37.7071	99.8846	120.143	0	0	0	0	0	0	0	1	0	0	0	0	8.4
257052	F	Married	White	82	6.02014	6.08229	0	40	1	35	15	15	17	27	0.8	99	131	42.4	13.9	398	5.05	24.05	1.05	12.2	137	21	13.3	2635	80.5909	138.417	60.7083	85.5834	15.4286	37.287	99.6818	115	0	0	0	0	0	0	0	1	0	0	0	1	1.92
201857	M	Single	Other	62	14.9549	8.99223	1	37	6	36	38	10	12	23	1.075	106.667	128.333	36.6	12.35	209.333	3.73333	24.55	1.1	13.05	138.571	14.75	10.2667	6000	71.3	147	65.95	90.525	18.2558	37.3472	97.05	111.333	0	0	0	0	0	0	1	0	0	0	0	1	1.56
241153	F	Married	White	50	14.9375	4.84078	0	31	3	39	28	13	12	21.5	0.5	105.75	135.5	33.3333	11.6667	267	3.775	27.85	1.05	12.35	133.75	6	12.85	2520	89.4	125.778	61	81.9444	20.4286	36.8651	99.027	146.6	0	0	0	0	0	0	0	0	0	0	0	1	17.16
221478	M	Married	White	67	8.07847	4.24311	0	30	1	25	30	13	15	24	0.9	105.5	123	40.8	13.6	206.5	4.9	24.8	1	12.35	139.5	18	9.55	2675	71.2273	148.273	73.0455	98.1212	17.4091	36.6333	98.3636	126	0	0	0	0	0	0	0	0	0	0	0	1	3.3
246278	M	DSW	White	81	1.12222	1.17036	0	49	5	46	51	15	14.6667	28	1.5	107	238.333	36.8333	12	192.667	4.8	28.5	1.3	14.8333	145	32	9.83333	2143	72.9459	144.324	55.9189	77.2703	19.4186	38.3542	98.1053	239	1	0	0	0	0	0	0	1	1	0	0	0	48.36
239489	M	Single	Other	39	3.77986	1.81902	0	6	1	23	26	15	13	26.5	0.8	103	108.5	40.4	14.5	156.5	3.05	25.35	1.1	12.8	139.5	14.5	7.55	1325	94.9231	143.226	80.3871	102.172	19.32	36.3241	97.0769	114	0	0	0	0	0	0	0	0	0	0	0	1	2.31
211092	M	Married	White	54	13.5632	1.71616	0	31	5	28	41	8	14	26.5	1.3	102	119.5	41.2	14.85	322	4.86667	22.8	1.1	13.05	137.5	15.5	13.7	1885	76.5769	135.04	81.8	93.1304	21.9231	36.4907	97.08	114.333	0	0	0	0	0	0	0	0	0	1	0	1	1.95
272948	F	Married	Black	50	4.22153	4.28226	0	22	0	34	24	15	14.3333	27	0.866667	99.3333	138.667	38.1	13.2	265.333	4.2	30.7667	1.23333	14.0333	136.333	14	6.56667	1278	88.4138	151.258	78.4516	103.774	14.6571	37.627	99.9	127.727	0	0	0	0	0	0	1	0	0	1	0	1	17
277081	F	DSW	Other	85	1.14514	1.14594	0	29	3	37	32	11	17.3333	24.3333	0.8	102	130	34.85	11.65	327.5	4.125	26.25	1.05	12.5	139.75	13	13.55	1195	100.36	133.818	72.3636	85.6818	19.96	36.0333	96.4	171.25	0	1	0	0	0	0	0	0	0	1	0	1	21
220597	M	Unknown	Other	41	4.88125	5.32306	0	31	5	35	29	15	13	28	1.3	101	153.75	41.5333	14.1	253.5	2.9	21.7	1.1	12.7	138	16.5	10.6	887	92.5	159.375	79.525	98.85	14.3696	37.0494	97.65	161.286	0	0	0	0	0	0	1	1	0	0	0	1	8.16
212913	M	Single	Black	37	3.45069	1.5422	0	8	0	19	18	15	14	22	0.95	105.5	115.5	47.9	16.2	232	3.65	25.1	1	11.5	138	9.5	7.9	1625	65.1739	142.13	75.6522	89.8182	18.3478	36.7778	97.2174	116	0	0	0	0	0	0	0	0	0	0	0	1	1.87
257119	F	Unknown	White	74	69.7146	12.0011	1	29	0	34	31	15	12	23	0.8	103.5	127.5	33.9	11.7	252.5	3.7	26.75	1	11.95	141.8	23.5	8.8	1573	82.7838	145.372	81.7907	104.909	17.2444	37.2593	99.9487	166	0	0	0	0	0	0	0	0	0	1	0	1	6.38
219878	M	Married	Other	71	0.833333	1.16336	1	39	6	32	51	15	10	27	1.55	113.5	115	33.45	11.45	125.5	2.95	49.9	1.4	14.75	149.5	27	13.2	1770	78.5	103.733	61.3	71.7	14.0244	37.2037	98.5588	104	0	0	0	1	0	0	1	0	0	0	0	0	35
222851	M	Married	Other	48	4.93403	2.17308	0	33	2	32	17	13	13.25	23.5	0.85	107.75	116.75	36.1	12.8	233.5	4.06	22.6	1.025	12.3	140.5	17.75	11.9	3140	65.6	111.48	64.24	76.84	17.6957	36.3611	98.85	123.6	0	0	0	0	0	0	0	0	0	0	0	1	15.6
268666	F	Married	White	75	13.8063	4.04205	0	29	3	24	27	15	15	26	0.7	100.5	134.5	34	11.55	231.5	3.7	33.4	1.3	15.15	137.5	14.5	6.6	1500	73.28	121.167	54.25	71.5417	19.16	36.9375	94.2	128	0	0	0	0	0	0	0	1	0	0	0	0	8.84
298083	F	DSW	White	72	8.31944	3.44979	0	30	4	34	29	9	13	25.6667	0.666667	98	137.333	34.2667	10.9667	302	4	24.75	0.95	11.1	132.667	16.3333	9.96667	2037	68.3704	140.846	61.0741	80.5	16.8276	37.2361	99.0769	126.25	0	0	0	0	0	0	1	1	0	1	0	1	17.85
279155	M	Married	White	56	23.4368	21.4154	0	22	2	27	30	11	15.2	23.6	0.84	104.167	135.167	35.24	12.06	336.2	3.9	28.9833	1.56667	15.3	138.5	13.4	16.18	4203	76.5217	127.741	60.2593	78.8519	23.3478	36.4537	98	135.833	0	0	0	0	0	0	0	1	0	1	0	1	26.24
298917	F	Married	White	74	1.61597	1.6969	0	45	1	40	57	15	17	25	0.8	99	203	38.45	13.45	250	3.8	20.55	1	11.7	143	16	11	3202	78.8548	116.429	52.3	70.7606	16.971	37.2111	98.7937	180.667	0	0	0	0	0	0	0	0	0	0	0	1	33.81
265762	F	Married	White	90	1.13125	1.45348	0	45	2	50	52	15	18	24	1.3	102	255	31.8	10.6	209	3.9	24.7	1.1	13.2	140	40	16.9	1344	64.4286	69.3333	30.3333	43.3333	11.6296	36.0778	99.7273	133	0	0	0	0	0	0	0	0	0	0	0	1	22.2
272405	M	DSW	White	83	3.23681	2.22439	0	38	3	31	42	12	14	20	1.4	110.333	101	33.1667	10.2	290	4.5	35.2	1.46667	15.6667	140.333	40.3333	6.43333	2355	103.417	147.84	78.72	102.4	17.25	36.713	98.2174	106.75	0	0	1	1	0	0	0	1	0	1	0	1	2.34
290512	M	Unknown	Other	74	10.7201	1.7778	0	37	1	35	21	13	13	30	1.05	101	138	48.4	16.65	204.5	4.15	25.75	1.1	12.9	142.5	30.5	19.3	1445	90.5833	135.458	73.875	88.5	20	37.537	96.5417	134.333	0	1	0	0	0	0	0	0	0	1	0	1	12.24
294509	F	Married	White	78	9.55556	9.61161	0	24	1	40	25	15	14	27	0.8	98	256	37.4	12.7	221	4.4	22.1	1.1	12.5	135	21	11.9	1280	79.963	135.519	56.2963	74.7407	14.9143	37.2857	99.3704	278.5	0	0	0	0	0	0	0	0	1	1	0	1	8.75
259672	M	Single	Other	66	13.0007	3.35645	0	32	5	25	28	12	15.5	25.5	1.2	99.5	124	29.35	10.25	104.667	4.2	26.1	1.1	12.75	136.25	19.5	11.15	4365	85.3103	132.552	66.7241	88.8571	21.2069	36.7619	96.3103	120.8	1	0	0	0	1	0	1	1	0	0	0	1	15
221630	F	Single	White	89	13.9097	2.08439	0	44	3	29	19	8	14.5	27	0.65	99.5	92.5	35.6	11.5	268	2.9	24.1	1	11.9	138	13	7.6	2436	79.9643	148.929	78.1429	93.6429	18.7143	36.7667	95.25	101	0	1	0	0	0	0	0	0	0	0	0	1	10.85
260965	M	Unknown	Other	65	2.20833	2.35469	0	20	0	35	19	15	13	24	0.85	101.6	170.333	36.1	12.7	387	4.12	23.95	1.05	12.45	134.4	13.5	14.5	4100	91.6	142.286	75.9286	91.9643	29.5312	37.787	98.3667	173.6	0	0	0	0	0	0	0	0	0	0	0	1	9.2
262078	F	DSW	White	76	23.7347	2.35579	1	57	5	39	98	3	11.5	35	0.55	96.3333	171.333	30.2667	10.2667	433	3.75	34.3	1.2	13.9	140.333	21.5	12.6	1510	64.4286	133.786	50.3214	69.8148	20.0323	37.6825	97.7143	164.5	1	0	0	0	0	0	1	1	0	0	0	1	37.4
259800	F	DSW	White	76	23.7347	10.8674	1	41	4	33	16	13	13	22.5	0.65	109.25	130.75	36.44	13.3667	314	4.375	27.9	1.1	13.1	144	16.5	13.55	2685	73.3462	139.125	52.9167	80.7083	19.4062	37.1111	99.3571	146.4	1	0	0	0	0	0	1	1	0	0	0	1	37.4
229221	F	Married	White	63	9.74097	2.72771	1	45	6	37	54	12	15.3333	16.3333	3.6	112.667	104	26.58	8.85	253.5	4.15	23.7	1.2	13.7	140.333	51.6667	8.1	1855	72.1724	143.192	63.8077	83.5	18.4242	36.9907	99.5517	104.333	0	0	1	0	0	0	0	0	1	1	0	1	13.5
237023	F	DSW	White	79	6.60764	6.6706	0	48	9	47	60	6	15.5	24	0.95	101.6	115.8	33.2667	11.7167	57	3.86	29.2667	1.23333	14.2667	137.2	18	10.02	2292	87	123.731	51.6923	73.6667	20.8276	38.0952	99.8333	124	1	0	0	0	1	0	0	1	0	1	0	0	12.92
229063	F	Single	Other	62	13.6021	13.6032	1	60	5	44	59	5	17	20.5	0.533333	105.667	147.4	34.44	10.92	216.333	3.96667	27.25	1.1	13.15	136.5	14	13.1667	3101	94.0741	129.871	70.3226	91.129	23.3333	37.4192	99.7857	157.25	0	0	0	0	0	0	0	0	0	1	0	1	27.36
221662	M	Single	White	47	75.3028	5.35307	1	37	5	42	41	9	16.75	22	0.75	105.6	141.2	33.7	11.3182	133.333	4.325	24.95	1.05	12.7	135.9	8.5	9.1	2850	101.25	122.333	72.2083	88.8333	16.3571	37.1222	99.087	150.417	0	0	0	0	0	0	1	0	0	1	0	1	38.88
241681	F	Single	White	82	7.60903	1.74795	0	33	3	33	43	14	16	33	1.55	100	132.5	41	14	219	3.95	21.8	1.1	12.9	145	51	11.4	1258	69.087	135.565	55.8696	82.4348	23.8261	36.3556	99.1739	123.75	0	0	0	0	0	0	1	1	0	0	0	1	14.08
247569	M	Married	White	83	12.7215	1.58455	0	36	3	27	37	15	15.5	23	1.1	104.5	110.5	30.05	10.65	146	4	33.8	1.93333	20.5	139	24	5.25	2025	62.68	120.174	57.7391	73.1304	17.2	37.2531	96	144.75	1	0	0	0	0	0	1	1	1	0	0	1	33.15
245352	F	Married	Other	37	18.7389	10.7627	1	26	1	32	29	15	16.3333	22.3333	0.666667	101.75	220.5	30.8	10.05	380.5	4.125	22.45	1.05	12.3	137.167	12.3333	12.55	3310	99.0606	128.179	68.6923	87.0769	23.8571	37.8796	99.9688	179.5	0	0	0	0	0	0	1	0	1	1	0	0	13.5
277607	M	Single	White	36	8.94722	1.38946	0	28	1	28	34	15	15	27.5	1	101	115	41.35	14.55	235	4.3	21.9	1.05	12.45	139.5	16.5	6.75	500	44.4	116	65.3333	77.2917	15.04	36.5093	96.7692	111.75	0	0	0	0	0	0	0	0	0	0	0	0	4.41
279426	M	Single	White	36	8.94722	2.01163	0	15	1	19	27	15	11.5	28.5	0.9	101.5	111	40.15	14	211	4.15	20.5	1	12	137.5	10	6.7	4650	63.6154	112.96	60.44	72.2	12.6538	36.2222	97.1538	103	0	0	0	0	0	0	0	0	0	0	0	0	9.2
248438	F	DSW	White	90	6.68472	1.88404	0	37	3	32	33	12	16.6667	24	0.7	94	198.333	40.9667	14.7667	192.667	3.53333	27.15	1.725	17.925	130.667	11.6667	8.66667	725	70.6552	150.931	61.5517	95.6897	18.1034	36.1667	97.4828	182.833	0	0	0	0	0	0	0	1	1	0	0	1	6.63
230687	M	Single	White	83	6.45278	7.00557	1	34	3	40	31	15	15.3333	23.3333	1.16667	103.333	176.75	39.3667	13.5667	101.5	3.5	24.9	1.23333	13.8667	138	19.3333	4.36667	2910	75.2414	145.213	65.5738	95.1695	22.7188	36.4815	99.931	183	0	0	0	0	0	0	0	0	0	0	0	1	3.9
223519	M	Single	White	52	15.5563	15.6995	1	27	6	35	35	15	14.3333	26	0.833333	105	202.333	34.825	11.9	100.4	3.42	29.4	1.45	14.7833	141.143	12.6667	5.075	4500	82.7083	143.833	63.625	85.6667	27.5357	38.0903	97.6154	184.375	0	0	0	0	0	0	1	1	0	0	0	0	33.81
288131	F	Single	White	41	17.9181	1.0792	1	36	5	52	53	7	13.5	23	0.75	111.5	150.5	24.95	8.25	257	3.15	31.1	1.2	13.6	145	20	5.5	565	98.9091	104.238	61.2381	74.7143	20.1923	37.6984	99.9545	146	0	0	0	0	0	0	0	1	0	0	0	0	19.6
260104	F	Married	White	76	6.85972	6.16009	1	45	5	43	44	10	11	23	0.9	115	199.5	31.6	10.55	215	3.46667	22.95	1.15	13.25	144	21.5	11.8	610	68.8333	135.033	58.8	84.3103	15.4324	36.8778	98.875	144.333	0	0	0	0	0	0	1	1	0	1	1	1	4.95
242406	M	Single	White	53	1.06944	1.1789	1	39	6	42	68	3	11	25	0.5	100	108	30.1	10.45	124	3.65	33.6	1.55	16.45	132	12	16.1	2930	100.414	145.692	79.3077	90.8276	22.9667	38.0722	95.4138	140.4	0	0	0	0	1	0	0	0	0	1	0	0	9.62
273755	M	Married	White	80	0.94375	1.05417	0	57	4	40	57	15	11	23	1.8	113	131	35.8	12.05	224.5	4.75	22.55	1.2	13.85	145.5	39	13.4	4730	74.24	105.64	49.2	68.0133	12.9333	36.3765	98.9231	130.25	0	0	0	0	0	0	0	0	0	0	0	1	29.7
216127	M	Single	Other	30	14.5722	5.90086	1	24	4	28	33	15	14	27.5	1	98	126.333	42.1	14.4	326	5	21.8	1.1	12.1333	134.667	24	12.9	2730	100.346	142.414	67.0345	88.9655	22.931	37.9514	96.3462	127.75	1	0	0	0	0	0	0	0	0	1	0	1	2.08
239209	M	Single	Other	30	14.5722	2.48638	1	8	0	32	18	15	12	28	0.8	103	130.5	42.7	15.25	259	3.45	22.3	1.05	12.8	139.5	13.5	10.95	1415	78.96	144.208	72.875	88.875	22.2963	37.0093	98.52	133	1	0	0	0	0	0	0	0	0	1	0	1	2.08
268262	F	Married	White	46	1.45972	1.45933	0	37	3	39	50	6	15.75	20.75	0.825	104.8	145.143	33.12	11.82	227	3.8	20.5	1.2	13.375	136.8	9.5	15.025	3080	98.9286	127.071	66.2857	83.6786	12.1667	37.3803	99.9333	139.4	0	0	0	0	0	0	0	0	0	0	0	0	9.2
201171	M	Unknown	White	49	1.49444	1.49444	0	60	11	54	80	3	14.25	26.75	0.75	113.5	178	38.725	14	119.25	3.525	32.3667	1.26667	13.6	151.25	10.25	11.025	7070	88.7209	114.977	61.2045	80.4621	13.4909	36.2143	97.4091	178	0	0	0	0	0	0	0	0	1	0	0	0	6.8
287356	M	Married	White	76	1.19028	1.30008	0	58	7	48	84	3	14	21.5	1.4	107	195.5	39.75	13.25	119	5.25	24.1	1.05	12.2	137	25.5	10.85	3285	66.56	122.75	47.8333	65.8	14.5769	37.0222	95.92	188	0	0	0	0	0	0	0	0	1	0	0	1	50
206433	F	Married	Black	82	6.92361	1.43374	0	30	2	32	30	14	13.6667	28.3333	0.8	100.333	158.333	37.225	12.325	204.5	3.63333	32.42	1.86	19.6	138.667	7.33333	5.275	4255	110.136	129	80.7273	90.9091	20.5909	36.537	96	212.333	0	0	0	0	0	1	0	1	0	0	0	0	56.58
286619	F	Married	White	82	5.62917	2.91189	0	29	2	35	21	13	12.5	28	0.6	100.5	112	39.8	13.5	199	4.3	25.6	1	12.45	137	14	17.6	1181	87.8857	155.382	57.8235	90.3432	20.5143	37.2963	99.303	105.75	0	0	0	0	0	0	0	0	0	0	0	1	3
241392	F	Married	White	44	3.22778	1.22043	0	15	2	26	40	14	12	22.5	1.1	110	94.5	18.7	6.1	174	3.5	37.1	1.96667	20.46	141.667	16.6667	8.3	3490	74.4839	131.806	50.6774	77.7204	21.5161	36.7778	97.0556	105	0	0	0	0	0	0	0	0	0	0	0	1	6.6
217783	M	Single	White	65	22.8465	2.0263	1	34	4	28	49	13	14	27	0.7	99	82	32.7	11.1	350	3.6	21.9	1	11.7	136	24	13.8	690	80.625	120.636	62.1818	81.6667	21.7917	36.9556	96.6667	89.25	1	0	0	0	0	0	1	1	0	1	0	0	32.39
230888	M	Single	White	65	22.8465	2.45233	1	48	4	38	62	15	18.5	20.5	1.05	105	187	40.7	14.05	333	4.25	24.7	1.05	12.2	140	23.5	14.9	732	76.7353	127.561	75.8049	92.0159	13.0244	37.1222	97.8824	161	1	0	0	0	0	0	1	1	0	1	0	0	15.81
271054	M	Married	Other	85	10.8069	6.82014	0	31	4	34	32	14	11	29	0.8	101	118	32.5	11.8	217	2.8	24.5	1.2	12.9	139	21	10.3	2120	72.0909	127.375	57.5	80.9306	20.6	36.6667	96.9545	118	0	0	0	0	0	0	1	0	0	0	0	0	6.63
235641	F	Married	White	74	5.18056	2.15179	0	42	3	33	37	10	10	27	0.85	105.5	122	35.55	11.85	219	3.7	27	1	12	139.5	21	7.65	3530	74.4828	157	74.5938	104.188	14.7143	37.3958	99.9091	119.75	0	0	0	0	0	0	1	0	0	1	0	1	7.77
207930	F	DSW	White	88	3.83264	3.83785	1	49	2	34	40	13	12	22.2	0.65	88.4	136.25	33.45	11.25	158.5	4.68333	26	1.3	14.95	117.375	14	13.15	780	70	104.455	52.3182	64.2609	17.2609	36.713	96.9565	135.75	0	1	0	0	1	0	1	1	0	1	0	1	12
288469	F	DSW	White	71	5.70208	2.03519	0	28	2	24	26	14	13.5	24.5	0.566667	103	102.5	39.25	13.45	173.5	4.13333	31.5	1.1	12	137.333	9.5	10.7	1440	69.6667	121	69.2174	81.3913	17.4583	37.037	95.9583	109.75	1	0	0	0	0	0	0	1	0	0	0	1	3.91
280489	M	DSW	White	56	10.6604	2.83991	0	31	1	37	29	15	13.5	26.5	1.5	103.5	160	33.55	12.25	150.5	3.1	23.6	1.1	12.8	140.5	29.5	9.05	938	71.0385	139.644	87.7778	102.289	16.9677	36.7708	99.7308	157	0	0	0	0	1	0	0	0	0	1	0	1	2.2
269448	M	Unknown	White	61	7.19514	6.98067	0	35	0	43	39	15	14.4	25.2	0.84	101	167.333	43.95	15.15	220.5	3.8	22.1667	1	12.35	136.8	8.6	9.3	5340	91.375	146.15	75.625	93.9655	17.6809	37.8333	97.6047	168.077	0	0	0	0	0	0	0	0	0	1	0	0	39.16
222962	M	Unknown	White	82	15.9194	13.8234	0	35	3	38	39	11	12.3333	31.6667	0.766667	99.6667	189	28.1333	9.23333	174.667	3.6	31	1.375	14.35	140	12.3333	8.96667	1234	72.9762	134.833	50.4048	75.6905	19.7857	36.8968	98.4048	145.688	0	0	0	0	0	0	0	1	0	0	0	0	3.12
215064	F	DSW	White	79	17.4854	9.50681	1	33	0	38	23	15	11.5	23.25	0.6	111.6	131	32.1	10.6667	221	3.86	23.3	1.05	12.5	143.2	9.6	8.4	2510	90.6087	144.542	66.1667	91.25	15.5185	37.8426	98.7391	139.833	0	0	0	0	0	0	0	0	0	0	0	0	23.32
255799	M	Single	White	67	3.625	1.09206	0	34	3	32	53	13	18	23.5	1.15	101	317	35.85	12.4	272	3.6	25	1.2	13.5	139	29.5	15.8	1045	87.44	119.96	48.64	70.12	13.48	37.2063	99.0435	195.75	0	0	0	0	0	0	0	0	1	0	0	1	7.77
279303	M	Married	White	79	25.0729	20.9181	1	33	3	32	11	15	11.5	30	1.2	103.333	123.25	38.2333	13.6333	152	4	28.02	1.58	16.9	141.667	11.5	7.4	3825	78.8333	134.825	67.7	91.225	15.0244	37.2879	99.6944	108.333	1	0	0	0	1	0	0	1	0	0	0	1	15.4
244529	F	Married	White	90	4.47292	2.08749	0	26	1	27	24	15	16	26	0.8	101	169	32.6	11.1	209.5	4.25	25.9	1.475	14.65	139.25	18	10.9	1330	85.5	134.458	59.3333	84.375	20.9583	36.5714	96.6667	153.5	0	0	0	0	0	0	0	1	0	0	0	1	16.12
268911	M	Married	White	82	2.99861	3.00663	0	30	2	33	29	14	13	27	0.75	104	83.3333	42.6	14.45	205	4.1	25.1	1.15	12.8	140	16	6.35	970	63.1667	139.636	56.2273	84.0303	16.6818	35.8968	95.2381	89	1	0	0	0	0	0	0	1	0	1	0	0	9.43
286386	F	Married	White	48	11.7007	1.27101	0	25	0	9	0	14	18.5	21.5	2.45	105	112	30.8	10.7	151.667	4.1	27.9	1.1	12.75	142	66.3333	12.7	1500	82.4333	100.02	53.186	65.8	19.4828	37.2037	99.027	111	0	0	0	0	1	0	0	0	0	0	0	0	3.23
220114	M	Single	White	25	2.79167	1.27434	0	12	1	30	25	15	16.6667	27	0.933333	100.667	100.667	44.1	16.0333	245.333	4.13333	29.5333	1.13333	13.0333	140.333	13.6667	10.1667	575	71.619	122.143	64.4762	83.6984	15.7619	36.3056	98.2105	101.5	0	0	0	0	0	0	0	0	0	1	0	0	28.81
233623	F	Unknown	Other	87	6.35625	1.401	0	33	2	37	43	12	16.5	24.5	1	106	139	40.8	13.55	471	3.85	24.75	1.05	12.3	143	17.5	15.65	1037	73.2	156	88.52	111.013	15.8	36.5079	97.125	142	0	1	0	0	0	0	0	1	1	0	0	1	1.26
201955	M	Married	Other	52	18.3653	3.87803	1	21	2	33	17	14	19.25	22.25	0.725	101.5	117.25	29.15	9.7	476.667	3.225	26.8333	1.23333	14.4333	139.75	14.5	10.4667	2430	89.0938	140.857	76.6429	91.4118	17.9167	37.3254	98.5455	115.5	0	0	0	0	0	0	0	1	0	1	0	1	11.88
203931	M	Single	White	63	24.9646	12.2843	1	26	2	30	18	15	15	24.6667	1.06667	105	159	35.1667	12.3333	156.667	4.2	28.4	1.13333	12.9667	140.5	21.3333	15.4	2280	65.3333	130.222	58.2222	80.8205	16.5161	37.6111	99.8148	163.8	1	0	0	0	0	0	0	1	1	0	0	1	19.44
283332	M	Married	White	69	14.7903	6.82847	0	33	3	40	42	13	15	25	1.25	104.5	131.5	35.5	12.65	283	3.06667	23.35	1.1	13	141.5	27	12.75	1086	75.1452	137.106	62.3788	86.9055	25.129	36.2222	97.1455	131.5	0	0	0	0	0	0	0	0	0	0	0	1	15.51
234359	F	DSW	Black	61	2.29583	1.2383	0	18	1	26	30	15	14.5	24	0.9	103	361.333	38.55	12.45	273.5	3.7	20.95	1.1	12.8	139	16	6.75	1350	86.3333	146.542	57.5	79.4167	21.625	36.9048	96.4167	274.2	0	0	0	0	0	0	0	0	1	0	0	1	1.95
282263	F	Married	White	51	7.33958	3.33752	0	15	0	18	22	15	14.5	23	0.6	106	134	35.55	12.15	216.5	4.05	23	1.05	12.45	139.5	14.5	9.75	1585	69.7941	135.711	67.2895	91.8947	14.1818	37.1667	96.3939	123	0	0	0	0	0	0	0	0	0	1	0	1	4.94
271145	F	Married	Other	49	3.75903	2.84583	0	15	1	26	25	15	12	29	0.7	105	132	37.6	13.6	222	3.7	25.6	1.2	13.2	142	11	8.8	1550	94.0833	135.735	70.1765	91.4216	16.6087	37.1	97.2917	132	0	0	0	0	0	0	0	1	0	0	0	0	5.94
286204	M	Married	Other	55	3.56528	3.18271	0	36	8	27	36	15	15.75	20.25	0.825	99.75	151.8	31.26	10.74	111.75	4.08	34.3	1.66667	18.6	132.2	16.25	6.15	1810	69.8846	120.667	73.9583	85.25	16.1923	36.4921	99.8462	147.714	0	0	0	1	1	0	0	1	0	0	0	1	14.88
222539	M	Married	Other	75	4.02708	1.94273	0	37	4	29	40	8	15	24	1.05	102	121.5	43.4	14.7	248.5	4.1	24.7	1.15	13.3	137	19	15.45	1010	62.76	133.583	64.5417	82.125	22.12	37.0952	97.32	152	0	0	0	0	0	0	0	0	0	0	0	1	2.43
271186	M	Married	Other	64	30.3222	9.60973	1	28	0	35	17	15	15	24.5	0.833333	104	136.667	40.525	13.2	260	3.3	25.45	1.1	11.5	141	14.3333	12.3333	1405	82.2333	157.357	60.75	88.2857	13.7222	37.1111	99.9667	129	0	0	0	0	0	0	0	1	0	0	0	1	16.12
234328	F	Married	White	82	2.43264	2.52573	0	51	2	47	48	15	14	26.5	0.6	105	154	34.42	11.4	173.333	3.94	29.4	1.925	20.55	142	15.3333	8.1	2380	89.1389	120.971	63.6571	82.6286	16.9524	36.8796	99.6389	154	0	0	0	0	0	0	1	1	0	0	0	1	18.86
218604	M	Single	Black	41	4.59167	2.61963	0	18	2	25	27	11	16	24.5	1.05	103.5	107	47.15	16	343	3.95	25.15	1	11.85	140	14	14.65	1535	96.2083	136.826	81.6957	100.1	23.25	37.4861	97.8333	115.667	0	0	0	0	0	0	0	0	0	0	0	1	7.74
221976	F	Unknown	White	83	1.73403	1.53446	0	69	7	47	85	3	14.5	23	0.75	99.5	203.5	35.85	12.15	319	3.35	21.75	1.15	13.2	133.5	15	16.5	1430	82.5789	78.6842	43.5789	55.1579	19.95	37.6667	89.8947	153	0	0	0	0	0	0	0	0	0	0	0	1	24
284430	F	Married	White	79	7.5	5.21928	0	22	0	20	0	15	14.6667	25	0.55	106	139.75	35.6	11.5333	156.5	3.55	23.75	1.05	12.3	142	16.6667	8.65	1990	55.6667	148.929	58.4615	82.0357	16.5833	37.8413	100	165.75	0	0	0	0	0	0	0	1	0	0	0	1	21.56
247374	M	Married	White	48	18.7354	10.7141	0	55	5	45	71	3	15	25	0.9	108	126	40	14.5	306	3.3	23.8	1.2	13.7	145	18	17.6	3030	104.1	135	83.9737	98.5641	17.0625	36.8222	95.5484	132	0	0	0	0	0	0	1	0	0	0	0	1	27.01
235188	F	DSW	Black	44	14.5639	7.77	0	19	2	27	29	14	15	24	0.8	101	189.5	30	9.3	290	3.66667	23.5	1.15	13.2	136	8.5	8.2	2245	68.3333	146.603	76.9828	99.0702	14.225	36.3492	99.9048	158.25	0	0	0	0	0	0	0	0	0	0	0	1	6.5
205283	F	DSW	White	84	4.98958	5.57595	1	49	1	39	40	15	16.5	23	0.75	107	166.5	35.55	12.4	162.5	4.15	22.3	1.15	13.15	142	17	27.9	737	76.3214	132.467	48.3	79.0111	20.0556	37.5185	98.9062	178.333	0	0	0	0	0	0	0	0	0	0	0	1	15.37
269918	F	Married	Other	60	2.71111	1.10556	0	15	0	21	18	15	14	28	0.6	99	95	35.4	12.4	283	3.7	26.7	0.9	11.6	137	11	7	2140	62.4884	155	73.2045	100.47	13.9524	36.6389	98.1667	95	0	0	0	0	0	0	0	0	0	0	0	1	4.4
202019	F	DSW	White	81	6.74514	1.06818	0	29	3	29	35	11	14.5	25.5	0.75	102.5	128.5	34.1	11.2	216.5	4.05	33.4	1.05	11.65	138.5	19.5	10.4	1515	89.4167	152.333	61.375	83.6667	16.8333	37.0556	95.7083	140	0	0	0	0	0	0	1	1	0	1	0	1	8.16
271524	M	Married	Other	40	0.539583	1.73154	0	45	7	41	60	15	20	25.5	4.83333	92.5	242.333	33.4333	11.3	316	3.9	24.3333	1.03333	12.1667	135.833	38.3333	8.73333	118	98.9167	119.933	59.2	77.0667	19.2143	37.8148	98.9167	219.333	1	0	1	0	0	0	0	0	1	1	0	1	11.7
232268	M	Married	White	49	25.5938	2.0965	1	34	3	35	52	7	15	24	0.8	96	126.667	37.1	12.95	248	3.8	19.9	1.1	12.55	130.667	21	9.45	4133	79.6389	137.429	71	88.4333	15.9048	36.8333	99.9189	122.75	0	0	0	0	0	0	1	0	0	0	0	1	7.83
295700	M	Married	White	49	25.5938	1.6153	1	20	2	25	18	13	13.6667	24	0.866667	105.333	118.667	36.4	12.6	229.667	4.1	21.15	1	12.1	138.667	15	9.73333	1350	74	113.36	61.44	79.8261	18.069	37.25	98.6429	122.5	0	0	0	0	0	0	1	0	0	0	0	1	7.83
227004	F	Married	White	64	22.666	3.17307	0	25	4	21	27	11	16	21.5	0.45	103.5	106	36.3	12.9	109	3.275	29.8	1.33333	14.1333	138	8.5	6.35	5820	81.6129	132.121	63.3636	91	21.5484	37.6197	98.1333	110.2	0	0	0	0	0	0	1	0	0	0	1	0	14.56
256446	F	DSW	White	83	5.44514	1.85242	0	43	5	31	52	9	19.5	17.5	1.53333	112	140	27.15	8.9	242	3.9	23.2	1.35	15.25	146.667	65	14.7	2110	92.92	158	53.2381	78.3636	18.72	36.6667	96.28	180.667	0	0	0	0	0	0	0	1	0	0	0	0	52.2
254841	M	Married	Other	78	10.2569	5.28958	1	45	3	41	34	12	15	23	0.825	96.25	143	37.35	13.75	178	3.86667	25.25	1.2	13.15	130.25	10.75	14.25	1855	61.5758	125.816	55.9737	79.8246	10.8421	37.0667	99.8611	141.429	0	0	0	0	0	0	0	1	0	1	0	1	10.44
223149	M	Married	White	82	1.75139	1.8605	0	62	7	52	71	5	14.5	21.5	1	111	157.5	30.55	10.6	79.5	3.95	28.1	1.15	13.45	143	21	10.8	910	71.96	152.08	42.32	76.96	18.9062	37.2407	99.6	185	0	0	0	0	0	0	0	1	0	0	0	1	57.8
292133	M	Married	White	79	9.99861	6.21227	1	33	6	34	27	15	13.6667	25	0.666667	103.667	161.333	30	10.35	153	3.5	31.3333	1.66667	15.8	138.667	20.3333	8.25	1460	86.1455	163.382	62.5091	91.6038	16.5185	37.4394	96.8947	157.333	0	0	0	0	0	0	0	1	0	0	0	1	1.92
263336	M	DSW	White	75	5.67847	1.54492	0	40	4	35	64	7	13	27.3333	0.5	100.667	72.3333	35	11.6	426.5	3.5	30.1	1.2	13.8	137.333	6.33333	7.8	3325	75.8182	140.783	74.2609	88.8261	14.7619	36.2619	96.913	85	0	0	0	0	0	0	0	0	0	0	0	1	9.86
216663	M	Single	White	87	4.95833	1.28721	0	26	1	21	18	15	9.5	30	0.85	102	199.5	37.85	13.35	186.5	4.1	27.2	1.25	13.45	137.5	13	8.5	2970	60.6062	151.885	67.6731	88.3889	16.9659	36.6944	96.4302	230.8	0	0	0	0	0	0	0	1	1	0	0	1	1.53
204218	F	DSW	White	77	0.583333	1.17878	0	59	3	48	78	12	13.6667	25	0.466667	106.667	128.75	34.9	11.7667	356.667	3.525	89.6	1.2	14.05	141.75	17.6667	15.4667	1955	106.9	111.947	64.1842	71.8387	17.3	35.7778	98.4138	131.9	0	0	0	0	0	0	0	1	0	0	0	0	7.74
272503	M	DSW	White	84	23.7236	19.9408	1	38	2	39	31	15	13.3333	24	0.8	105.25	149.6	38.1	12.7	133.667	3.825	27	1	12.05	138.25	14.3333	9.86667	960	57.5	125.244	50.1111	70.4222	19.5319	36.7685	98.3333	149.75	0	0	0	0	0	0	1	1	0	1	0	1	0.09
238447	F	DSW	White	86	4.01181	3.27564	0	45	3	54	58	7	22	22	1	101	146	39.8	13.2	254	4.2	25.9667	1.8	16.1	141	22	15.9	608	119.731	154.038	74.1923	100.808	21.7619	37.0648	96.68	165	0	1	0	0	0	0	0	1	0	0	0	1	5.6
273423	F	Unknown	Other	67	1.28611	1.36781	0	72	5	61	90	3	20	26	0.9	99	251	37	12.1	269	3.5	25.4	1.7	18.6	141	15	12.4	635	79.2	100.385	56.5385	68	13.8261	37.1667	75.44	233.4	0	0	0	0	0	0	0	0	0	0	0	0	9.9
224971	F	DSW	Black	86	0.958333	1.05557	0	54	2	37	38	15	10.3333	26.6667	1.16667	114.25	231	29.6667	10.4667	184.333	3.58333	22.9	1.1	12.7	148.75	26.3333	6.96667	4810	69.9583	122.707	53.125	74.122	13.0294	36.4691	100	202.8	0	0	0	0	0	0	0	0	1	1	0	1	1.8
279021	M	Unknown	White	56	26.484	27.0395	1	18	2	35	36	13	17	24	0.6	101	85	29.25	9.75	414.5	4.8	29.4	1.43333	14.6667	137	6	12.05	2450	86.6296	121.138	59.6207	62.697	18.7778	36.5714	98.3846	89.125	0	0	0	0	0	0	0	1	0	1	0	1	38.64
235444	M	Unknown	Other	79	100.488	27.5489	1	47	5	42	41	15	16.3333	22.3333	2.9	113.333	157.143	34.8	11.8	131.5	4.04286	22.2	1.1	12.5	148.167	66.3333	8.35	2550	105.231	129.067	67.3333	83.4333	25.5625	38.1785	99.24	153.333	0	0	0	0	0	0	0	0	0	1	0	1	8.7
228800	M	Single	White	57	23.7125	13.9835	1	19	3	29	18	15	13	27.5	1	103	105.667	43.25	16	166.5	3.575	28.75	1.3	14.95	140.2	19.5	8.2	3110	79.6429	153.219	70.7812	94.4286	18.129	37.2986	99.8462	111.857	0	1	0	0	1	0	1	1	0	0	0	1	16.12
222585	F	DSW	White	62	12.741	9.58889	0	41	4	46	74	7	16	28.6667	0.533333	105.5	144.833	34.16	11.7	222.333	2.9	29.525	1.25	13.4	144.833	10.6667	7.66667	5980	99.7073	146.55	80.95	101.086	16.6222	36.2847	99.6757	144.833	0	0	0	0	0	0	0	0	0	0	0	0	3.74
203915	M	Married	Other	65	5.47986	5.47917	1	41	6	40	54	15	13.5	33	1.5	106.5	132.667	39.84	13.16	197	3.76667	25.2	1.2	13.2	148.5	31.5	14.15	2415	65.0938	136.618	66.7647	87.1961	16.7027	36.4306	95.8438	131.25	0	0	0	0	0	1	0	1	1	0	0	0	30.21
203797	M	DSW	White	50	6.625	1.72041	0	17	1	24	28	14	16	24	1	104	118	46.8	17.1	249	3.8	20.4	1.1	13	140	14	6.3	1475	75.5	141.805	81.2195	102.837	20.75	37.1111	96.2593	118	0	0	0	0	0	0	0	0	0	0	0	0	3.9
203972	F	DSW	White	79	7.50972	4.73764	1	33	2	35	23	15	13.6667	25.6667	0.666667	99.6667	118.667	32.3	11.1	367.333	3.53333	28.05	1.15	13.35	135.333	11.6667	13.9333	1455	71.0769	121.083	54.5417	71.25	16.1515	37.4841	99.5385	138	0	1	0	0	0	0	1	0	0	1	0	1	4.14
254093	M	Married	White	70	15.0847	9.08722	1	33	4	35	40	12	17.5	20	3.25	110	135.333	32.75	11.45	204	4.4	24.35	1.2	13.95	143	67	10.95	2460	77.4839	166.833	83.0833	107.362	16.5	37.0185	99.9697	143.25	0	0	1	0	0	0	1	1	1	0	0	1	10.53
292453	F	Married	White	86	2.81181	2.88554	0	34	0	35	33	15	12	28.5	0.9	106.5	163.5	33.7	11.4	178	3.9	24.45	1.1	12.6	141.667	19	14.25	1710	99.5556	153.24	65.04	86.68	17.4706	37.6825	99.4615	210	0	0	0	0	0	0	0	0	0	1	0	1	32.9
292392	F	Married	White	74	12.8208	2.00024	1	34	3	34	39	10	12	23	0.7	108	98	40.6	13.8	293	3.8	28.2	1.2	13.6	139	11	9.7	885	77.75	132.25	62.2917	79.1667	14.875	36.5278	96.5	96	0	1	0	0	0	0	0	0	0	1	0	0	0.84
247508	M	Married	Other	67	5.79722	2.91314	0	40	6	47	43	14	15	21.3333	1	106.8	132.5	37.18	13.225	138.5	3.28	27.9	1.2	13.45	138.8	10.6667	14.2	770	77.7083	135.292	61.25	82.5417	20.6538	36.2407	98.9565	142.167	0	0	0	0	0	0	0	0	0	0	0	1	9.88
224765	M	Single	Black	43	38.4944	4.59929	1	34	5	31	29	15	12.3333	27.6667	3	104.333	137	41	14.3	252	3.66667	27.8	1	12.7	140.667	32	7.9	2515	75.1071	125.321	68.5	85.8214	15.5	37.75	99.1786	147.714	0	0	1	0	0	0	1	0	0	1	0	1	11.5
241049	F	DSW	Other	77	11.009	6.04528	0	35	3	32	36	15	11	26.5	0.75	107	118	32.0333	10.9667	166.5	2.87143	34.5833	2.96667	27.3333	143	21.5	10.4	2880	88.7083	150.8	82.76	104.84	14.6129	37.1587	99.76	121.8	1	0	0	0	0	0	0	1	0	1	0	1	56.58
289296	M	Single	White	66	54.9125	3.05023	1	22	0	24	29	15	14	23	0.85	100	106	41.9	14.25	169.5	3.75	26.95	1.05	12.9	136.5	14.5	8.55	1520	87.32	156.962	78.9231	99.2	18.64	36.7963	94.64	122.333	0	0	0	0	0	0	0	0	0	1	0	1	4.62
237738	F	Married	White	90	1.52153	1.60532	0	39	1	37	32	15	16	26	0.9	97.5	195	38.3	13.8	329	3.25	20.9	0.9	10.5	136.5	16.5	12.7	1515	71.6667	144.056	59.2778	80.8889	15.5833	36.3889	97.8333	221	0	0	0	0	0	0	0	0	0	0	0	1	33.81
247054	M	Married	Other	55	4.99444	1.65181	0	36	9	42	68	6	15.5	21.5	1	102.6	148	31.02	10.46	109.4	4.34	31.0167	1.13333	13.05	134.8	22.5	7.75	2570	71.1707	111.325	60.7	76.875	16.0208	37.1644	99.95	123.889	0	0	0	1	1	0	1	1	0	0	0	0	12.3
260191	F	Married	White	51	8.79444	3.88149	1	24	1	28	15	15	12	24	0.6	106.5	123.5	34.55	11.65	240.5	3.33333	21.3	1.1	13.15	139	9.5	13.95	1485	85.2308	107.744	63.4359	80.359	15.8387	37.1508	99.9286	123.5	0	0	0	0	0	0	0	0	0	1	0	1	38.71
209146	F	Married	White	54	4.11806	1.18427	0	22	1	27	31	15	13	30.5	0.9	100.5	100.5	39.25	13.75	320	3.1	23.4	1.1	13.1	141	10	11.55	1400	74	111.24	54.4	68.48	14.72	37.4444	97.32	101.2	0	0	0	0	0	0	1	0	0	0	0	0	8.05
272055	M	Single	Black	57	16.6632	13.7689	0	40	6	31	58	12	18	20.5	3.5	105	133.5	32.8	11.0667	187.333	4.55	27.3	1	12.5	139	41	3.63333	733	68.963	143.35	74.75	94.8583	13.1852	36.9259	99.2963	141.6	0	0	0	0	0	0	0	0	0	0	0	1	21.3
250619	M	Unknown	White	75	1.95556	1.0865	0	41	4	45	78	9	17	26	0.7	107	133	35.4	12	506	3.8	26.5	1.15	12.75	146	24	25	733	96.7442	150.123	56.8	85.798	28.9048	37.1389	90.5833	133	0	0	0	0	0	0	0	0	0	1	0	0	28.38
240455	F	Married	Other	79	7.94583	2.96251	1	40	4	42	38	15	13.5	20.5	0.8	107.75	164.75	29.7667	9.8	202.667	3.575	33.1	1.2	13.3	136	15.5	11.2667	988	94.6154	119.806	54.9032	77.9462	17.3125	37.3254	99.4286	148.25	0	0	0	0	0	0	0	0	0	1	0	1	9.86
285482	F	DSW	White	84	5.63264	1.64851	0	31	2	27	19	14	16	26	0.8	102.5	181	35.9	12.5	285	3.7	20.7	1	12.4	140	13	10.1	3605	87.1111	129.977	67.186	88.9767	18.4815	36.0486	97.5769	183.667	0	0	0	0	0	0	0	0	0	0	0	1	7.77
201528	M	DSW	White	75	16.8479	16.8624	1	32	4	31	20	15	11	28	1.1	99.5	136.5	41.25	13.75	185.5	6	23.9	1.35	15.45	137	23	17.25	1485	76.3333	134.72	62.44	85.84	17.8	37.0556	98.6957	133.5	1	0	0	0	0	0	1	1	0	1	0	1	34.32
227622	M	Unknown	White	69	5.10625	6.00711	0	43	4	32	24	15	16	21.3333	1.05	108.5	126.4	40.2	13.675	240	5.6	22.2	1	11.9	140.2	18.6667	12.9	1880	83.6596	137.532	67.5745	91.7174	17.5962	37.6204	98.88	130.625	0	0	0	0	0	0	0	0	0	0	0	1	26.24
204546	F	Single	White	60	7.04028	1.97024	0	38	5	39	60	14	20	18.5	6.5	107	90.5	35.3	11.2	245.5	5.75	24.75	1.15	13.25	139.5	76	6.95	641	85.5	148.355	75.3226	102.207	15.6154	37.4683	96.0385	107.6	0	0	1	0	0	0	0	1	0	0	0	1	9.99
217548	M	Married	White	65	4.04306	1.98652	0	24	0	35	42	15	15	26	0.95	105.5	216	36.3	12.65	174	3.55	22.8	1.2	13.8	143	20.5	6.4	883	70.2	145.038	68.0769	92.5769	18.8	36.6296	96.08	193.333	0	0	0	0	0	0	0	0	0	0	0	1	3.3
238716	F	DSW	White	85	5.89792	1.95839	1	38	2	48	38	15	12	23.5	0.85	103	105.5	34.6	11.5	304.5	3.25	24.5	1.1	13.1	135.5	17.5	8.8	597	85.3214	142.571	61.1786	88.1786	17.3784	37.5	98.8333	131.2	0	0	0	0	1	0	1	0	0	1	0	1	13.95
285927	F	Married	Black	58	27.6368	15.6574	1	27	3	36	14	8	16	24.5	0.75	106	102	42.25	14.55	380.5	3.6	23.25	1	11.7	143	14	9	2838	84.5	133.458	74.6667	91.5417	15.1538	37.1984	95.75	113.667	0	0	0	0	0	0	1	0	0	1	0	1	10.08
240953	F	Married	White	58	9.19167	1.05606	0	20	2	27	19	14	14	21	0.7	109	128	36.3	11.8	350	4.2	28.7	1	11.5	140	7	9.4	1810	68.3077	118.727	71.8788	87.6216	17.4231	36.1667	98.5385	125	0	0	0	0	0	0	0	1	0	1	0	0	8.28
221963	F	DSW	White	89	10.8083	1.16639	0	28	2	49	39	14	15.5	24	0.65	103.5	168.5	33.7	11.3	245.5	3.55	21.8	0.95	11.9	139.5	15.5	10.55	635	81.5833	132.833	53.4167	81.68	19.4483	37.5714	97.68	133.429	0	0	0	0	0	0	0	1	0	0	0	1	2.66
213534	F	Married	Black	77	9.23681	2.34103	0	52	6	30	44	14	19.3333	19.3333	4.63333	107.333	102.333	24.6333	7.65	157	3.63333	25.6333	1.4	14.9333	142	53	9.05	960	61.8095	122.81	55.3333	77.8254	17.0476	36.4333	99.45	107.4	0	0	0	0	0	0	0	0	0	1	0	1	6.9
204157	F	DSW	White	76	8.08056	4.09277	0	29	3	30	35	11	17	24	0.6	91.5	145.5	32.9	11.3	217.5	3.4	30	1.15	12.85	129	8.5	6.85	1040	68.25	130.667	53.75	80.5417	16.3333	37.3444	95.9545	149.5	0	0	0	0	0	0	1	0	0	0	0	1	13.5
206333	M	Unknown	White	68	1.60833	2.10601	0	73	13	49	111	3	20.4	22	4.02	103.4	159.4	22.6333	7.51667	209.5	3.5	36.475	2.2	18.625	142.4	104.6	8.05	3325	53.5484	116.194	46.1613	66.8065	28.2895	35.7222	94.9333	125.375	1	0	0	0	0	0	0	1	1	0	0	1	8.74
243267	M	Single	White	90	3.72153	1.56306	0	33	2	29	33	14	13	25.5	1.05	106.5	143.5	34.6	11.05	193.5	3.85	42.7667	1.76667	19.3	141	24.5	9.2	2008	63.0769	120.667	57.0476	80.5952	19.3077	36.1736	97.96	141.5	0	0	0	0	0	0	0	1	0	0	0	0	10.2
200723	M	Married	Black	70	4.92917	2.27552	0	29	0	23	23	15	14.6667	24.6667	0.966667	108	122.333	40.9667	13.3	196.667	4.16667	31.38	1.9	19.72	143	15.3333	8.86667	3450	65.8889	139.176	81.6471	95.4412	17.7222	37.2278	95.5278	131	0	0	0	0	0	1	0	1	1	0	0	1	4.59
205740	F	DSW	White	77	3.26389	1.23247	0	22	2	25	25	14	16	23.5	0.7	104	129.5	39.1	12.7	147.5	3.7	29	1.15	12.45	139.5	17	7.05	2132	88.3333	139.478	73.2174	88.6957	14.2917	37.1667	97.4167	120.5	0	1	0	0	0	0	0	0	0	1	0	0	3.42
201810	F	Married	Other	43	5.12083	1.16459	0	23	2	21	32	14	17.5	20	0.7	108	121.5	38.3	13.45	188.5	4.9	25.15	1.2	13.5	140	16.5	6.7	1675	64.44	108.6	57.44	74.4933	13.5	36.6349	98.2609	129	0	0	0	0	0	0	1	0	0	1	0	0	0.81
253313	F	Married	White	84	1.47292	2.06613	0	33	1	35	28	15	19	23.5	1.45	106.5	111.5	33.1	10.7	334.5	3.3	26.7	1.25	14.15	145.5	30.5	10.6	3305	98.7826	134.565	64.087	88.855	13.9655	38.0093	97.3077	123	0	0	0	0	1	0	0	1	0	0	0	0	8.05
208981	F	Unknown	White	74	12.7319	12.8403	0	35	1	33	19	15	13	30.5	0.6	104.333	160.333	35.8	12.1	232	4.23333	24.05	0.9	10.55	144	11	22.7	2080	100.485	144.027	60.3514	82.3939	17.9394	37.5926	98.975	129.583	1	0	0	0	0	0	1	1	0	1	0	1	18.24
235138	M	Married	White	66	6.87917	4.82841	0	41	3	29	24	12	12.3333	25	0.633333	101	109.667	44.8333	15.1	174.5	4.175	25.45	1	11.95	133.75	9.33333	7.65	3000	81.6296	108.917	59.75	72.0417	16.3333	37.4722	95.9259	114.6	0	0	0	0	0	0	1	0	0	0	0	0	12.88
271203	M	Married	White	52	1.82708	1.01277	0	18	2	41	12	12	13	21	0.8	102	165	34.8	12	218	4.8	47	1.7	18.5	131	19	11.7	1565	85.2609	132.5	71.5	86.5	9.29167	37.8333	92.7333	161.2	0	0	0	1	1	0	0	1	0	1	0	0	7.98
256279	F	DSW	White	74	4.74236	1.08372	0	28	2	34	29	14	20	23	1.3	101	214	35.3	11.8	214	6.65	24.8	1	12.1	138	17	6.5	973	89.16	151.458	72.5	91.2083	26.9167	36.7685	96.72	285.75	1	1	1	0	0	0	1	0	1	1	0	1	4.37
266460	F	Single	White	79	2.78125	2.07481	0	24	1	35	27	15	16	26	0.6	100.5	167	37.9	12.7	182	3.35	25.1	1.4	15.6	140.5	17	8.1	3460	80.8333	139	67.0417	84.3333	23.2083	37.7778	97.4583	187	0	0	0	0	0	0	0	1	0	0	0	1	35
223783	M	Married	White	69	6.83819	1.0853	0	20	1	23	37	15	9	33	1.1	99	141	37.2	12.6	171	3.4	25.5	1.1	11.95	138	18	9.5	1510	60.8667	153.286	59.0714	83.8214	15	36.8254	97.6	157.667	0	0	0	0	0	0	1	1	1	0	0	1	14.85
274264	F	DSW	Black	81	5.6875	1.84868	0	33	4	37	40	11	14.5	28.5	1.2	100.5	148.5	33.375	10.1	251	4.05	26.8	1.1	12.6	139.5	12.5	11.7	1295	72.6765	127.286	57.6	75.1714	19.7059	37.3413	98.6364	145.4	0	0	0	0	0	0	0	1	1	1	0	1	24
219984	F	Married	Other	90	5.90694	5.95328	1	38	2	37	32	15	16	23.6667	0.833333	108.667	141	35.1	11.95	140	3.73333	26.95	1.05	12.15	144.333	16.3333	10.05	1118	82.7556	135.887	76.4151	97.9434	15.58	37.2698	99.8444	140.556	0	0	0	0	0	0	0	1	0	0	0	1	28.6
212668	F	Married	White	55	15.7806	3.70934	0	22	2	22	19	14	17	25	0.9	100	86	32.6	11.3	227	4.1	26.25	1.35	14.25	138	25	8.3	2840	76.7727	107.619	60.4286	76.1587	17.6667	36.8611	95.3636	97.3333	0	0	0	0	0	0	0	1	0	1	0	0	10.2
284670	F	DSW	White	79	0.921528	1.14573	0	35	4	43	34	15	16	24.5	1.1	103.5	281	33.45	11.15	337	3.65	32.3	2.3	23.5	140	23	7.8	185	72.4444	159.389	58.9444	84.1667	18.0333	36.9444	99.2381	256	1	1	1	0	0	0	0	1	1	0	0	1	9.88
263120	F	Married	White	60	26.5562	2.99962	1	39	4	30	47	8	16	26.5	0.7	102	203.5	42.85	13.9	118.5	3.45	21.15	0.9	11.3	141	17	9.05	900	75.2609	150.174	89.8696	103.87	16.125	36.5093	97.5417	144.5	0	1	0	0	0	0	0	0	0	1	0	1	10.78
217574	M	Married	White	75	1.66528	1.82925	0	62	7	49	92	3	14.5	26.5	1.1	110	123.5	36.65	13.2	124.5	3.85	28.125	1.775	16.625	151.333	24.5	9.25	5750	77.5385	126.621	54.7586	78.7931	17.2121	36.5322	100	140.4	0	0	0	0	0	0	0	1	1	0	0	1	10.88
257112	F	DSW	Black	59	17.1861	2.46666	0	28	3	38	46	7	18	25	0.7	98	116.5	41	13.75	377.5	3.8	28.25	1.2	13.45	137	11	14.8	1380	99.6774	144.133	84.6333	104.467	18.2581	36.6746	97.3226	125	0	0	0	0	0	0	0	0	0	1	0	1	9
219893	F	DSW	White	84	8.77986	3.19303	0	36	5	29	37	12	13.6667	24.3333	0.7	107.667	118.5	30.15	11.3	124.667	3.83333	22.1	1.26667	13.7167	141.5	15.3333	13.4	1755	67.6429	130.607	47.1429	77.8571	15.8214	37.1875	97.0714	122	0	0	0	0	0	0	0	0	0	0	0	0	18.33
244810	M	DSW	White	71	13.9743	1.03759	0	23	1	26	21	14	13.6667	25	0.7	101	157.333	36.7667	13.35	206	3.83333	28.45	1.4	15.8143	135.667	12	8.15	2440	73.0455	133.5	70.2727	85.7	17.5909	36.3444	94.84	143.75	0	0	0	0	0	0	0	1	1	0	0	1	15.51
213258	M	Married	White	73	29.841	29.8403	1	51	6	52	70	6	11.6667	29.6667	1.2	105	148.667	38.0333	13.0333	149.667	3.56667	31.875	2.25	17.05	142.667	24.6667	11.1333	860	78.7407	134.593	64.4815	87.5926	19.0833	37.2407	98.3	142	0	0	0	0	0	0	0	1	1	1	0	1	5.27
284250	F	DSW	White	79	3.57917	1.73755	0	29	5	36	29	15	16	20	1.25	113.5	307.5	30.2	9.85	150	3.95	35.7	1.35	14.25	147.5	35.5	11.7	1795	101.9	119.667	72.5556	83.2222	19.88	37.3056	98.2	266	1	0	0	0	0	0	0	1	1	0	0	1	11.9
233869	M	Married	Black	87	14.3257	2.57727	0	52	5	44	48	8	15	20	1.46667	111	139.75	37.7	12.6	155	4.53333	26.7667	1.36667	14.2	141.333	33.3333	9.26667	667	70.8214	145.966	72.4828	98.6071	17.5	36.1111	98.6071	129.5	0	0	0	0	0	0	0	0	0	1	0	1	6
273444	M	Single	White	80	5.07222	2.30714	0	26	3	27	37	14	13.6667	23.6667	1.43333	105	89.6667	35.9	12.45	142.5	4.2	29.05	1.15	13.5	138.333	23.3333	5.7	1740	58.8846	137.462	65.1154	82.4615	18.04	36.7889	97.8077	93.6667	0	0	0	0	0	0	0	1	0	0	0	1	10.36
234342	M	Married	White	78	13.7326	13.7284	1	49	8	45	56	15	10	37	0.8	104	116	27.2333	9.36667	52	4.55	27.2	1.2	14.3	146	62	26.9333	1405	82.8696	118.111	59.1852	74.0741	21.7241	37.1667	96.0385	110	0	1	0	0	0	0	1	1	0	1	0	1	10.2
239051	M	Married	White	78	6.69028	1.97741	0	24	3	27	22	14	10	30	0.95	103.5	94.5	32.75	11.4	153	3.65	23.44	1.44	16	139.5	14.5	6.4	1880	62.3226	138.423	66.2308	85.4	16	37.4603	98.2258	107.5	0	0	0	0	0	0	0	1	0	0	0	0	20
262172	M	Single	Other	83	21.9139	11.8663	1	40	2	35	25	15	14.75	24.5	1	116.75	141.2	48.4	16.14	185.5	4.64	29.8333	1.63333	17.8333	150.6	41.75	15.9	2775	99.8333	145.81	83.4286	98.7368	17.8	37.0556	99.64	133	0	0	0	0	1	0	1	1	0	1	0	1	24.3
210232	M	Single	Other	73	29.0146	22.8951	1	43	5	36	62	6	14	27	0.75	97.5	144.667	30.1333	10.4	160	3.35	38.55	3.6	20.2667	136.5	15.5	9.8	2910	87.3478	149.312	54.8333	85.7361	16.9783	37.1746	98.5106	146	0	0	0	0	0	0	0	0	0	0	0	0	16
281518	M	Married	Other	78	7.17639	1.18928	0	25	1	32	40	15	13.6667	29.3333	0.8	102.333	112.333	40.5667	13.6333	226.667	4.63333	22.9667	0.966667	11.7	140.667	16	5.76667	1215	94.4828	144.929	66	87.2143	22.8519	36.3444	97.1818	109.8	1	0	0	0	0	0	0	1	0	1	0	1	4.62
279774	F	Single	White	49	4.6875	1.09993	0	16	5	17	24	15	13	23.5	0.6	104.333	110.333	33.825	11.3	53	4.825	29.7333	1.4	14.5667	136.333	11	3.825	3600	76.76	154.217	69.1304	97.7246	17.9524	37.0926	99.12	91	0	0	0	0	0	0	0	0	0	1	0	1	3.75
203277	F	Married	White	81	6.22778	2.16622	0	35	1	33	13	15	12.5	29.5	0.85	102	134	34.95	11.75	205	3.35	24.5	1.41667	14.5833	141	16	10.3	3425	82.8846	128.897	66.2069	88.9167	16.0938	37.3571	98.8148	127	0	0	0	0	0	0	0	0	0	1	0	1	1
294692	F	Married	White	74	1.41875	1.5735	0	55	5	48	51	7	15	28	1.15	103	137	37.6	12.55	216	3.83333	20.65	0.9	11.3	142.667	27.5	9.45	1740	82.5	122.385	66.3846	79.2308	17.6786	37.3148	84.9583	159	1	0	1	0	0	0	0	1	0	1	0	1	38.71
238617	M	Married	White	52	10.8938	2.9097	0	26	2	25	48	15	14.3333	24.3333	1.03333	106.75	140	34.35	12.15	308.333	4	24.875	1.275	13.85	141.5	17.6667	8.93333	850	81.4375	126.413	50.1957	72.0741	17.3125	36.8111	97.0645	149.4	0	0	0	0	0	0	0	1	0	0	0	1	0.08
279945	M	Married	White	58	15.7118	2.79057	0	17	0	21	14	15	14	25	1.06667	104.333	154	45.4	16	266.5	3.93333	22.25	1.1	13.05	139.333	14.6667	13.5	2710	77	125.395	63.2895	83.9009	16.6364	36.8556	96.4091	154	0	0	0	0	0	0	0	0	0	0	0	0	7.56
208923	F	DSW	Black	83	13.9083	13.9083	1	49	3	47	45	15	17.3333	27	1.46667	110.833	179.667	29.3667	9.38333	147.333	3.61429	23.95	1.75	16.2	149.167	44	9.5	1200	79.093	115.523	55.7045	76.6061	14.0408	36.504	97.6818	180.353	0	0	0	0	0	0	1	1	1	1	0	1	16.12
200613	F	Single	White	83	6.67986	6.92903	0	72	7	50	83	5	21	21	2.3	100	186.5	28.55	9.4	360	4.85	23.7	1	11.75	138.5	39.5	17.1	1290	93.25	150.926	63.5556	84.3704	20.2286	37.4259	99.7143	183	0	0	1	0	0	0	0	0	1	1	0	1	35.88
258687	F	Married	White	64	11.0201	7.11649	1	33	4	34	21	15	14.5	23	0.7	109	138	32.98	11.22	292.5	3.31667	86.0333	1.16667	13.6333	139.6	11	15.45	3210	72.72	148.133	61.6333	92.2333	14.75	36.7063	99.92	159	0	1	0	0	0	0	0	1	0	1	0	0	8.74
262495	F	Married	White	74	8.17569	6.17514	0	38	6	32	71	6	16.3333	26.3333	0.966667	100.4	253.4	30.26	9.84	174.667	4.14	30.4	1.56	16.4	138.8	17.6667	12.6333	1695	88.68	145.036	55.2143	82.0357	13.96	37.4444	96.84	254.889	0	0	0	0	0	0	1	1	1	0	0	1	40.32
205223	M	Married	White	73	5.13333	5.13096	0	46	1	39	39	15	14.3333	24.3333	0.966667	105.667	115.667	35.3667	12.1667	214.333	3.66667	27.0333	1.1	12.8667	140.333	11	9.83333	1255	89.5833	127.909	63.7273	86.7604	17.6667	38.2593	99.4615	121	0	0	0	0	0	0	0	0	0	0	0	1	6.4
233959	F	Married	White	75	14.6139	14.7173	1	32	1	32	26	15	17.3333	24.3333	0.733333	96.3333	244	32	11.45	346.667	3.9	23.1	1.1	13.3	134.6	13.6667	17.15	3185	91.5667	146.425	48	76.8417	18.5278	38.0317	99.2414	196.474	0	0	0	0	0	0	1	0	1	1	0	1	6.5
210414	F	DSW	White	84	2.79306	2.9189	0	36	2	39	30	15	17	22	0.8	99.5	129.5	41.2667	13.5	197.5	3.6	22.7	1.05	12.5	137	15	13.05	1375	62.3	139.034	58.2414	77.7931	16.5263	37.1429	98.9667	128	0	0	0	0	0	0	0	0	0	0	0	1	21.3
226678	F	Single	White	81	3.12431	3.24769	0	31	1	38	18	15	14	26	0.9	105	207	31.4	11	206	3.3	29.2	1.2	13.8	142.667	13	15.1	1140	73	116.56	52.92	73.75	14.2333	37.537	100	193	0	0	0	0	0	0	0	0	1	0	0	1	35.88
260899	F	Married	White	50	2.90764	1.26856	0	20	1	29	16	15	12	24.5	0.65	104.5	128.5	38.15	13.25	318.5	3.65	23.75	1.05	12.5	137.5	11	10.25	3330	76	135.4	78.84	92.6923	17.5294	37.2037	99.4483	121.25	0	0	0	0	0	0	0	0	0	1	0	1	10.53
252143	M	Married	Other	68	12.4882	1.42101	0	33	5	31	52	6	18	20	1.2	106	195	40.2	14	143	3.9	25.9	1.31667	13.75	140	16	8.5	1430	61.7308	146.64	77	93.72	21.5385	37.8889	97.8077	190	0	0	0	0	0	0	0	1	0	1	0	1	17.68
224324	F	Married	White	46	1.94306	1.04991	0	24	2	25	23	14	13.5	26.5	0.65	104.5	106	37	12.7	331.5	3.9	26.6	1	11.9	140.5	7	3.6	900	73.7391	106.5	64.8182	73.7727	13.6957	36.8095	97.35	109.5	0	0	0	0	0	0	0	0	0	0	0	0	6
228918	M	Married	White	67	1.03056	1.15119	0	47	4	45	46	15	18	21	1	106	179.5	40.8	14.1	204	3.95	26.1	1.1	13.3	142	24	15.9	325	93.9412	106	71	79.6667	18.4737	36.4167	98	129.583	0	0	0	0	0	0	0	0	0	0	0	0	2.6
215518	F	DSW	Black	86	0.85625	1.12701	1	47	1	39	51	15	10.5	34	0.65	108	104.5	28.6	9	361	4.13333	28.1	1.05	12.2	148.5	18	14.25	1092	61.6923	120.708	38.125	64.28	14.9259	36.9861	92.3929	102.667	1	0	0	0	0	0	0	1	0	0	0	0	40
236359	F	Single	White	69	20.4597	12.6298	0	77	6	41	82	4	13.6667	26	0.5	107	109.333	33.25	11.5	113	3.825	23.3	1	12.2	143.75	16	3.675	880	101.467	141.903	66.5484	93.3871	18.7333	37.3778	98.7667	136	0	0	0	0	0	0	0	0	0	0	0	0	27.36
241588	M	Married	White	89	9.86458	2.09384	0	31	2	36	24	12	15	23	0.7	108	150	36.2	12.5	160	3.93333	28.35	1.46667	15.8667	142	15	8.8	2016	77.5417	154.625	79.25	106.625	23.2083	37.0635	97.0833	152.333	0	0	0	0	0	0	0	1	0	0	0	1	6
227335	M	DSW	Other	56	1.90139	1.64191	0	50	4	46	74	4	17	24	0.9	105	136.5	39.25	13.2	224	3.3	25.9	1.05	12.65	142.5	9	11.6	1479	69.96	147.949	72.8718	97.7265	15.6	37.3016	97.84	164	0	0	0	0	0	0	0	1	0	1	0	1	26.91
299498	F	Married	Other	47	3.87292	2.17253	0	18	1	21	15	14	14	24	0.5	103.5	102	42.2	13.75	364.5	4.1	23.2	1	12.2	137.5	11	20.25	2232	74.16	136.125	81.0417	94	18.16	36.8796	96.52	110.25	0	0	0	0	0	0	0	0	0	0	0	1	5.6
297159	M	Single	White	53	4.89028	1.89317	0	27	4	40	24	14	14	18	0.75	111	108	41.25	14.85	196	3.55	30.4	1	10.8	141	11.5	6.25	400	104.192	148.72	71.88	90.12	22.8846	36.4815	96.8462	128.25	0	0	0	0	0	0	0	0	0	1	0	1	5.46
253895	F	Married	White	76	3.95764	4.04273	0	33	2	32	26	15	15	24	0.6	103.5	165.333	38.7	13.3	141.5	3.7	23.1333	1.16667	13.5333	141.6	16	8.25	2355	80.1429	124.4	57	80.1111	15.2647	37.7315	99.6875	164.25	0	0	0	0	0	0	0	0	0	1	0	1	53.2
228948	M	Married	White	78	16.6299	10.9672	1	47	5	54	58	8	12.5	25	1.15	106	126	31.5	11.5	181	3.85	23.4	1.4	15.65	140	22	6.8	670	73.5312	141.968	53.6774	78.0667	20.825	37.6667	96.5484	151	0	0	0	0	0	0	1	1	1	1	0	1	29.7
276176	F	Single	Black	35	62.8396	33.8456	1	48	9	49	88	4	18	31	5.7	92.5	188.5	30.5	9.45	411.5	3.75	25.7	1.2	13.6	137.5	21	10.4	0	80.0741	133.241	56.0345	81.7701	15.7586	37.3426	99.1739	155.211	0	0	1	0	0	0	0	0	1	1	0	1	4.14
249897	M	Married	White	86	0.928472	1.06156	0	77	12	47	106	3	14.3333	22.3333	1.03333	108.667	153	36.3	11.7	382	3.73333	29	2	17.25	141.667	20	9.9	1510	61.2353	115.342	52.9737	72.2973	19.975	35.1574	95.3	160.8	0	0	0	0	0	0	0	1	0	0	0	1	6.56
232226	M	Married	White	70	2.15278	1.17836	0	25	1	35	35	13	14.5	24	0.85	104.5	114.5	38.7	13.1	173.5	3.95	24	1.1	11.9	139	19.5	7.6	1060	83.8846	155.292	78.6667	96.9167	23	37.5278	95.0385	116.5	0	0	0	0	0	0	0	0	0	1	0	1	8.74
205217	M	Unknown	Other	62	1.56528	1.56545	0	38	3	40	40	15	17.5	23.5	1	103	269	38.9	14.15	243	4.5	26.7	1.1	12.85	139.5	15.5	15.7	1745	92.9459	144.297	59.2162	80.4324	14.8333	37.6444	97.5676	272.5	0	0	0	0	0	0	0	0	1	0	0	0	13.68
238581	M	Married	White	75	1.89583	2.00027	0	80	12	58	105	3	21	21	5.05	105.5	130.5	39.05	13.2	58	5.45	29.1	1.6	15.8667	142	85.5	5.5	20	113.76	120.625	77.8333	99.9734	13.7241	37.1667	96.7692	103	0	0	1	0	1	0	0	1	1	0	0	1	9.9
261790	F	Single	Black	45	6.17569	6.27243	0	41	8	35	44	15	18.5	24	8.23333	99.3333	104.333	31.625	10.375	158	4.4	26.6333	1.16667	13.5	138.333	66	9.5	298	75.84	143.604	74.625	95.0625	19.4375	37.1204	99.92	98	0	0	1	0	0	0	0	0	0	0	0	1	4.62
264352	M	Married	White	52	7.81597	8.81528	0	50	5	47	60	7	13.5	32.5	1.55	99.5	141	38.5333	13.7	284	3.4	24.65	1.1	12.65	139	27	27.65	1295	88.3548	148.061	87.3939	105.479	12.9211	38.1667	97.4444	143.333	0	0	0	0	0	0	0	0	0	0	0	0	31.25
290084	F	DSW	White	90	4.56319	2.75378	0	49	2	47	56	15	15	15	1.63333	117.667	138	31.7333	10.4667	247	3.73333	28.15	1.2	14.05	146.333	60.3333	17.4	903	107.708	110.667	42.1667	66.1667	24.9677	36.6111	99.75	145.667	0	0	0	0	0	0	0	0	0	0	0	1	7.83
287516	M	Unknown	White	83	3.875	3.10903	0	32	1	40	25	15	17.5	22	1.2	107.5	113.5	38.95	13.35	189	3.7	28.5	1.3	13.5	143	23	11.1	1172	66.7692	151.357	76.9643	102.444	14.625	37.6032	99.6667	112	0	0	0	0	0	0	0	0	0	0	0	1	21.76
299973	M	DSW	White	79	2.6375	1.14376	0	56	7	55	71	5	18.5	24	1	98.5	210.5	29.25	9.55	189.5	3.9	26.9	1.2	13.8	137	21.5	9.5	915	78.5	126.308	53	77.3077	18.2593	38.0417	90.8	205	0	0	0	0	0	0	0	0	0	0	0	0	6.8
298792	F	Married	White	60	12.3125	1.41148	1	43	3	31	41	10	14.5	28.5	0.6	104	150	39.9333	13.6333	507.5	3.96667	38.7	1.36667	14.9333	143.333	38.5	19.8	1748	95.48	120.152	61.6364	80.5152	12.9667	37.8	98.9259	113.6	0	0	0	0	0	0	1	1	0	0	0	1	14.28
240731	F	Married	White	60	12.3125	7.37642	1	39	3	34	30	13	11	26	0.75	102	170	38.5667	13.5333	270.5	3.73333	24.6	1.1	12.8	136.5	27.5	16.8	1487	78.25	99.2	61.3667	76.8966	15.6897	36.6597	99.24	161.8	0	0	0	0	0	0	1	1	0	0	0	1	14.28
274626	F	DSW	White	68	4.21111	2.33611	0	31	1	26	21	15	15	24	0.6	100	210	41.2	15	228	4.4	24	1.2	12.9	135	13	7.9	1450	79.44	142.64	59.8	87.4134	24.92	38.0185	94.68	173	0	0	0	0	0	0	0	0	0	0	0	1	8.74
277731	M	Married	Black	70	6.78333	1.93505	0	30	1	28	29	14	17	26	1	102.5	139.5	34.9	11.9	259	4.15	32.5	1.05	12.45	142	19	4.9	1125	72.96	125.92	61.32	83.44	16.5833	36.4444	99.6	171.571	0	0	0	0	0	0	0	0	1	0	0	1	12.65
257285	M	Married	Other	86	1.98542	1.00593	0	47	4	45	33	7	15	22.5	0.9	107.5	126.5	44.55	14.85	273.5	4.26667	29	1	11.6	140.5	12	11.55	1725	68.2308	118.154	63.3077	76.6923	18	37.2315	96.3846	134	0	0	0	0	0	0	0	0	0	0	0	0	7.28
268002	F	DSW	White	78	11.7667	1.10527	0	43	1	29	10	15	12	22	0.7	109	133	32.3	11	296	3.5	23.9	1.2	13	139	10	9.2	2550	70.64	111.346	56.08	78.24	13	36.9167	97.9615	120.8	0	0	0	0	0	0	0	0	0	0	0	0	6.8
227415	F	DSW	White	74	18.0819	5.98955	1	39	2	34	36	15	17.3333	26	1.3	101	196.2	30.28	10.6	192	3.75	30.7333	1.41667	14.6333	140.667	20.6667	12.5	826	95.6667	129.608	66.6275	90.1699	13.3929	36.3958	99.3462	178.4	0	0	0	0	0	0	1	1	0	0	0	0	31.74
222148	F	Married	White	72	13.2951	4.62013	0	31	3	31	26	11	17	23.3333	0.733333	104.667	124.667	38.1667	12.7333	257	3.66667	26.65	1.1	12.9	141.333	8.66667	10.9	2031	91.4167	129.651	61.907	91.5581	14.5556	36.9259	95.6176	125	0	0	0	0	0	0	0	0	0	0	0	1	10.36
207893	F	Single	Other	49	5.80347	5.23207	0	50	2	31	40	15	11	19	0.9	115	87	19	6.5	72	3.8	38.75	1.35	14.4	141	21	2.2	807	78.8696	121.304	69.6087	90.7536	18.0357	36.5185	100	87	1	0	0	0	1	0	1	0	0	0	0	1	5.25
213782	M	Married	White	74	14.8438	2.01759	0	23	2	23	29	15	12.5	29	1.25	96	87.5	38	13.2	301	4	31.3	1.1	12.6	133.5	17.5	4.8	1305	64.9545	143.381	66.3333	84.2381	17.0455	36.1556	94.3333	90	0	0	0	0	0	0	0	1	0	1	0	1	1.56
232441	M	Married	White	74	14.8438	9.87998	0	35	8	42	44	15	15.6667	29.6667	1.63333	102.333	120.667	42.3	14.4	138	3.66667	29.35	1.1	12.75	143.667	23.3333	8.2	1262	70	146.808	74.2692	91.8462	23.1176	37.0873	97.6296	119.6	0	0	0	0	0	0	0	1	0	1	0	1	1.56
280119	F	Single	White	90	4.93264	2.0365	0	52	4	33	58	8	18.5	23.5	0.95	106	158	40.05	12.9	216	3.65	27.25	1.05	12.4	144	38	10.75	885	83.1667	144.238	58.7619	78.9048	22.2917	36.8981	96.5	134.667	0	0	0	0	0	0	0	0	0	1	0	1	18.2
260565	M	Married	White	42	13.1042	7.09174	0	39	5	42	69	6	14	24.3333	1.4	94.75	130.25	41.5667	14.8	197	2.94	28.7	1	11.95	130.667	20.6667	20.5	4230	83.6552	136.915	78.7447	96.0851	15.3235	37.1759	96.9655	126.4	0	0	0	0	0	0	1	0	0	0	0	1	0.6
222874	M	Married	White	86	1.75694	1.51374	0	43	4	30	49	9	15.75	20.75	0.9	97.5	113.75	32.2333	11.0333	301.667	4.14	24.9	1.1	12.8	129.571	16.5	6.13333	1858	59.7692	132.419	58.3871	84.6452	16.5	36.3403	98.5385	116.4	0	0	0	0	0	0	0	0	0	0	0	1	32.39
210846	M	Unknown	White	50	13.2778	13.2757	1	42	8	35	43	15	19	16.5	5.7	106.75	124	24.3333	8.05	212	3.71667	28.475	1.3	13.725	136.5	49.5	13	1100	60.7576	148.303	74	92.0606	17.575	36.9074	97.0526	124.2	0	0	1	0	0	0	0	1	0	0	0	1	2.3
200038	M	Married	White	85	4.64375	1.05877	0	57	6	32	57	5	14	22.5	1.1	105.5	121.5	31.3	10.55	236.5	4.56667	27.4	1.25	14.15	137	21	11.05	1485	78.32	150.8	71.84	91.28	19.3077	36.6759	96.8462	123.2	0	0	0	0	0	0	0	1	1	0	0	1	10.5
213246	M	Married	White	57	11.3028	5.55428	1	29	2	28	26	15	15.5	22	1.5	102.8	162.2	31.075	10.425	233	4.3	26.7	1	12.2	133.8	20	13.6	2565	82.4722	134.8	63.875	86.25	12.6905	37.1905	97.3889	181.5	0	0	0	0	0	0	0	1	0	1	0	1	19.44
285548	F	Married	White	73	11.7389	12.3858	0	41	4	41	33	15	16.5	25	0.95	101	156	41.5	14.25	289.5	3.95	22.75	1.05	13.15	138.5	17.5	15.6	505	70.5714	121.84	61.2	80.76	18.3333	37.463	96.9048	143	0	1	0	0	0	0	1	0	0	1	0	1	8.19
277363	F	DSW	Other	62	22.5569	4.82517	0	36	4	44	63	11	16.5	25	1.15	101	139	26.5	9.5	227	3.75	22.7	1.3	14.85	138.5	22.5	9.15	990	91.2333	153.5	70.3824	91.2857	15.5143	37.4815	99.931	139	0	0	0	0	1	0	0	0	0	0	0	1	18.02
216266	M	Married	White	61	4.58333	1.56328	0	26	2	29	32	14	15.5	26.75	1.225	102.5	129	36.2	12.7	224	3.325	27.775	1.825	16.575	141.75	19.25	11.4	800	78.8696	160	79.5652	100.174	17.7826	36.5	94.8696	134.444	0	0	0	0	0	0	0	1	0	0	0	1	2.3
240340	F	DSW	Black	64	20.4097	20.478	1	61	12	36	67	3	13	27.25	0.925	101.571	178.571	35.22	12.14	112	3.1125	34.75	1.425	16	141.333	10.75	16.2333	2595	77.4167	133	54.1667	76.5217	16.6667	36.4889	97.3333	190.571	0	0	0	1	0	0	0	0	0	0	0	1	10.92
261497	F	Single	Black	69	9.25417	6.71744	1	57	8	35	76	3	15.5	27.5	1.15	98	110.5	27.9	9.4	109	4.1	28.1	1.1	12.95	136.5	10	2.8	2415	93.3793	125.818	66	80	19.5862	37.3889	99.1034	121.5	0	1	1	0	1	0	1	1	1	1	0	1	6.63
259979	F	DSW	White	67	12.2562	12.464	1	66	8	64	109	6	20	27.3333	8.7	97.3333	155	31.8	10.1	234	4.63333	38.48	2.02	21.5	140	35.3333	18.2	4	104.897	124.264	63.1698	78.4717	19.9778	37.8241	98.303	153.8	1	0	1	0	0	0	1	1	0	1	0	1	9.2
210921	F	Married	White	38	14.4472	2.15924	0	14	1	20	28	15	10.5	26.5	0.5	107.333	126.333	35.0667	12.1333	326	3.66667	25.1	1.1	12.8	139	9	15.5	2452	92.9	117.206	82.2647	97.3143	16.6667	37.0333	98.5	131.2	0	0	0	0	0	0	0	0	0	1	0	0	13.3
214912	F	Married	White	38	14.4472	4.6074	0	18	1	20	27	15	19	18.75	0.533333	106	114.333	35.0667	12.5	249.333	3.85	24.1	1.06667	12.8333	139.75	9.33333	10.1	4875	78.75	106.682	60.0455	71.3043	19.6667	36.9259	99.4167	135	0	0	0	0	0	0	0	0	0	1	0	0	13.3
299595	M	Married	White	83	2.08542	2.08527	0	31	3	32	25	11	17	25	0.8	101.5	86.5	36.75	13.15	177	3.4	31.0333	1.53333	15.1667	140	12	7.95	1150	67.75	164.652	70.1304	101.638	18.6957	36.9792	96.6522	86.5	0	0	0	0	0	0	0	1	0	0	0	1	7.28
208046	M	Single	White	62	9.73194	6.47369	0	34	3	25	22	13	15	27.5	0.8	102.5	92	46	15.75	285	4.05	28	1.2	13.7	141	12.5	5.25	1970	75.25	121.75	73.6875	89.7082	22.3125	36.4667	95.7333	104.667	1	0	0	0	0	0	0	0	0	1	0	0	21.66
268581	M	Single	White	60	50.0292	7.30906	0	27	2	30	24	12	16.3333	22.3333	1.1	105	125.667	46.2333	16.1667	284	4.03333	23.9	1.1	13.1	139.667	17.6667	10.2667	1320	72.1667	155.458	92	107	19.125	37.381	94.125	119	0	0	0	0	0	0	0	0	0	1	0	0	15.58
219445	M	Married	Other	59	58.7951	11.9537	1	45	9	48	84	14	16.75	21.25	2.075	108.429	155.625	30.44	10.15	373.333	4.05	30.52	1.4	15.02	138.857	35.25	11.6333	1049	132.617	100.02	49.1224	67.3472	20.6	37.3125	96.1739	141.857	0	0	0	0	0	0	1	1	1	0	0	1	16.8
226406	M	Married	Other	59	58.7951	4.81942	1	29	3	34	43	13	14	26	1.25	100	204	25.2	9.05	222.5	3.7	24.2	1.2	13.8	136	18	9.75	876	86	117.36	48.04	72.4	15.84	37.2778	98.381	199.444	0	0	0	0	0	0	1	1	1	0	0	1	23
270249	M	Unknown	Other	51	16.0521	10.2239	1	23	1	37	24	15	11.5	28	0.7	104.667	79.3333	40.6333	13.9	143	3.53333	27.8	1	12.2	140	9.5	8.25	1390	99.72	148.84	84.08	104.44	17.3704	37.5926	98.5	85.7143	1	0	0	0	0	0	0	0	0	1	0	1	3.74
265282	F	Married	White	69	3.7875	1.08615	0	20	2	24	18	14	14.3333	22.3333	0.6	104.333	116	36.65	12.6	182.5	3.76667	25.15	1.15	13.4	137	11.6667	9.05	2420	58.1905	129.952	62.3333	77.4762	19.619	37.2667	97.8571	121.5	0	0	0	0	0	0	0	1	0	0	0	0	18.36
263837	M	Married	Other	46	20.0792	7.16042	0	35	4	30	38	15	16.6667	28	1.26667	101	145.667	38.4	12.9333	177	3.33333	23.1	1.1	12.3667	142	20.6667	13.3667	490	77.2121	138.027	74.3784	91.6486	14.5938	36.0972	96	126.333	0	0	0	0	0	0	0	0	0	0	0	1	0.072
287328	F	Married	White	84	5.39514	5.48846	0	33	4	34	46	9	16.5	25.5	0.7	105	142.5	40.4	14.15	176.5	4.15	22.9	1.05	12.55	143	19	13.2	1175	73.6522	138.043	54.2174	74.5652	17.6957	36.6296	99	140.625	0	0	0	0	0	0	1	0	0	1	0	0	27.47
217372	F	Married	White	88	5.08194	4.04712	0	33	2	39	21	14	17	23.3333	0.6	99	146.667	47.2667	15.7667	274.333	3.83333	23.4	1.2	14.2	135.333	12.6667	9.73333	1568	63.8545	132.628	66.9535	84.8837	17.1356	36.5093	99.1429	136.2	0	1	0	0	0	0	0	0	0	0	0	1	13.95
263642	M	Unknown	Other	86	0.978472	1.07624	0	24	0	35	15	15	17	25	1	103	183	39.4667	13.4333	227	3.96667	37.85	5.35	46.9	140.667	15.5	12.7	2675	82.88	145.263	70.4211	88.7368	18.0333	37.5079	99.7273	183	0	0	0	0	0	0	0	1	1	0	0	1	71.76
273911	M	Married	White	64	5.27361	1.26355	0	25	0	23	15	15	14	25	0.7	106.5	147	39.45	14	208.5	4	46.525	1.6	17.125	141.5	14	9.55	1775	76.1923	146.242	70.303	91.8788	16.6538	35.9306	96.56	126.667	0	0	0	0	0	0	0	1	0	0	0	1	9.46
249061	M	Married	White	81	13.766	7.28041	1	41	3	32	47	9	14	29.5	1	99.5	131.5	39.55	13.25	184	4.45	25.15	1.2	13.8333	138.5	31	8.45	1716	76.069	153.308	77.1538	95.84	25.8	37.6349	96.2667	129	0	0	0	0	1	0	0	1	0	0	0	1	12.09
286393	M	Married	White	81	13.766	3.87391	1	52	7	45	55	6	12	25	0.85	102.5	135	37.45	13.025	109	3.5	27.45	1.1	13.1	139	17.5	7.43333	1933	54.4615	140	72.92	97.64	16.8788	36.4222	99.8519	121.75	0	0	0	0	1	0	0	1	0	0	0	1	12.09
241314	F	Married	White	54	30.0188	30.0212	1	34	4	41	33	15	15	20	0.8	109.75	196.75	30.05	10.45	227.667	3.65	46.6	1.15	13.225	142.25	16.6667	13.7	2115	98.4615	120.28	80.76	96.551	24.2	37.963	100	206.4	0	0	0	0	0	0	1	0	0	1	0	0	21
229823	F	DSW	White	81	14.1028	9.05541	1	43	4	45	31	13	17.3333	27.3333	1	101.75	115	33.2667	11.3333	137.333	4.125	31.2	1.66667	17.7333	141.5	21	6.63333	2215	84.069	141.407	69.7407	96.4074	16.8571	36.7037	99.4828	113	0	0	0	0	0	0	0	1	0	0	0	1	22.68
280274	M	Married	White	67	16.5437	6.63192	0	44	5	46	42	7	12.5	25.5	0.95	103.5	241.5	34.8	11.95	266	4.3	27.9	1.1	13.1	137	18	15.25	1385	66	127.676	51.0588	74.4242	19.825	37.4091	99.2941	219	0	0	0	0	0	0	1	0	1	1	0	1	23
221758	M	Married	Other	72	2.26736	1.15956	0	21	0	17	0	14	18.5	23	0.833333	109.25	148	38.7	14.15	134	3.83333	26.1	1.05	12.9	146.4	17.3333	7.2	2595	70	139.125	65.625	89.2361	18.1667	35.875	98.2105	126.333	0	0	0	0	0	0	0	0	0	0	0	1	3
223136	M	Married	White	65	10.3236	7.57731	0	32	3	30	40	12	13.5	24.5	1.1	103.667	183.667	41.9	13.5333	227	4.06667	26	1.6	17.7	139.667	18.5	12.85	780	69.7143	134.464	59.0714	82.3571	20.6429	37.1111	95	171.75	1	0	0	0	0	0	1	1	0	1	0	1	6.4
245231	F	Single	White	86	5.03611	3.96773	0	41	4	39	54	15	16	21.5	1.56667	104	178	31.5	11	247	4.23333	25.4	1	12.2	138	40.6667	12.0667	1290	63.12	131.4	45.4	67.64	21.3793	37.3254	99.4	177	0	0	1	0	0	0	0	1	1	0	0	1	3.3
258782	M	Single	White	62	19.8986	12.0086	1	29	1	35	17	15	16.5	27	0.9	97	190	34.3	12.4	243.5	3.66	22.5667	0.9	11.9	138.2	15	12.15	2350	89.8936	140.938	64.375	86.6596	16.963	37.9444	99.617	179.227	0	0	0	0	0	0	0	0	1	0	0	1	44.16
210187	M	Single	White	52	24.0417	2.10409	0	20	1	19	32	15	14.5	28.5	0.65	99.5	104	25.9	9.1	155	4.15	30.35	1.55	17.2	138.5	19	4.1	2500	85.5714	98.8571	60.7143	70.6667	16.25	36.4556	98.5455	140.857	1	0	0	0	1	0	0	1	0	0	0	0	11.88
261922	M	Married	Other	63	8.07292	6.61108	0	27	2	29	17	15	17.5	22	0.825	107.75	153	37.2	12.4333	117.667	3.625	26.1	1.03333	12.1667	143.571	15.75	14.6333	2690	82.4333	125.029	63.2353	82.7843	18.5526	37.1032	99.9062	161.667	0	0	0	0	0	0	0	0	0	0	0	1	31.96
258717	M	Married	White	73	2.08472	2.08419	0	31	0	33	17	15	13	26	0.8	104	147	32.5	11.3	190	4	25.1333	1.33333	14.9667	138.5	17	13.25	2185	101.2	143.719	69.4688	93.2812	18	37.7444	99.4	161.5	0	0	0	0	0	0	0	1	0	1	0	1	6.8
252138	F	Married	White	49	1.36319	1.42728	0	50	4	35	60	4	15.6667	23.6667	0.5	105.667	163	38.9333	13.2	173.667	4	26.4	1.1	12.7	141.75	9.66667	9.76667	2685	63.7407	135.63	70.1481	92.7778	17.8788	36.8492	99.6207	176	0	0	0	0	0	0	0	0	0	1	0	1	20.52
220052	F	DSW	White	65	13.6444	13.6538	1	69	8	43	77	5	16	18.5	4.1	110.8	117.833	26.28	8.66	409.25	5.53333	25.025	1.1	13.025	138.4	65.6667	15.6	1780	88.0233	140.471	59.2353	81.8627	14.4898	36.5397	98.4186	132.75	0	0	0	0	0	0	1	0	0	0	0	0	25.08
287543	M	Married	White	55	22.7479	4.18868	1	38	3	31	62	6	15	26.3333	0.7	105.667	125.667	33.6667	11.1333	636.333	4.53333	24.75	1.2	13.05	142.667	33	22.7	2140	69.0741	144.714	69.8571	95.1071	18.3704	36.6944	96.0741	114	0	0	0	0	0	0	1	1	0	0	0	1	33.81
292457	M	Married	White	55	22.7479	14.9715	1	21	2	32	28	15	12.5	22.5	0.933333	106.333	143.286	38.55	13.2167	275.5	3.96667	24	1.05	11.7	138.167	16.6667	6.6	1480	67	130.238	69.1429	88	14.4	37.0952	100	144	0	0	0	0	0	0	1	1	0	0	0	1	33.81
273476	M	Married	Black	62	25.1979	1.01065	0	34	3	22	51	9	12	26	1	102.25	124	29.6	10.1	320	4.45	26.8	1.1	13.3	136.25	19	7.3	3380	85.2174	130.727	80.0909	91.9091	14.0455	37.4524	98.4545	115.571	0	0	0	0	0	0	0	1	1	1	0	1	16.5
211648	M	Married	Black	62	25.1979	10.3688	0	34	3	25	46	10	17	25	1.4	100	242	37.45	13.15	214	3.7	23.4	1	11.6	138.5	17.5	6.55	3655	90.4167	133.958	71.0417	84.3333	14.3333	37.6349	97.7083	240	0	0	0	0	0	0	0	1	1	1	0	1	38.88
206894	M	Married	White	67	4.45486	1.33396	0	28	3	25	21	13	16	24.3333	1	101.333	135.333	45.05	15.15	222.5	3.73333	24.8	1.1	12.6	137.667	16.3333	9.45	2680	86.1591	137.633	74.3469	88.8776	19	37.3796	97.0714	146.25	0	0	0	0	0	0	0	0	0	1	0	1	12.19
228439	M	Married	White	77	8.85903	1.03667	1	47	3	30	43	13	10	28	0.9	102	107	32.2	11.5	164	3.4	29.6	1.1	13.4667	137	21	9.9	1925	83.12	113.5	71.4583	80.0833	22.56	37.5926	97.16	124.333	0	1	0	0	0	0	1	1	0	1	0	0	8.19
222355	M	Married	White	77	8.85903	1.87802	1	33	3	36	29	14	12	26	0.9	103.5	105	36.4	12.4	166	3.85	32.7333	1.73333	18.9	137.5	14.5	9	2895	71.8571	123.524	76.4286	87.4762	17.2857	34.4259	96.7273	130	0	1	0	0	0	0	1	1	0	1	0	0	12
274296	F	Married	White	37	5.60417	2.7202	0	22	2	38	33	10	15.6667	23	0.575	105	114.75	41.4333	14.6	334.333	5.375	27.8	0.95	11.55	139.5	9.25	10.8	1082	93.12	129.4	76	95.2	17.1852	37.5	99.0769	111.9	0	0	0	0	0	0	1	0	0	0	0	0	1.5
241962	F	Married	White	80	16.9625	1.10906	0	51	4	39	47	7	13	28	0.7	91.3333	112.667	35.25	12.6	337.5	3.2	26.9	1.25	14.45	131.667	16	9	990	53.9615	103.167	56.5833	69.76	15.3462	36.6508	98.0769	110	0	1	0	0	0	0	1	0	0	1	0	1	12.95
207669	M	DSW	White	85	12.2681	1.13375	0	31	2	39	37	15	14	23	1.65	103.5	135	37.6	12.6	215.5	4.55	26.1	1	10.6	136.5	19.5	10.7	1370	65.75	122.045	57.4091	72.1364	18.8571	36.5278	96.25	123	0	0	1	0	0	0	0	0	0	1	0	1	10.81
242687	F	Single	White	90	19.0194	7.84515	1	39	0	27	36	15	13	28.8	0.9	85	131.6	40.2	13.1	406	3.96	43.35	1	11.8	122.8	28.4	15.6	542	81.5417	140.167	73.5	93.6667	17.125	36.75	99.75	134.692	0	1	0	0	0	0	1	1	0	1	0	1	5.46
271367	M	Married	White	73	6.93472	2.94199	0	42	1	28	37	15	14	26	1	103	140	29.2	10.5	237	4.2	23	1	12.7	137	30	2.6	3860	90.5417	127.48	60.72	82.5067	19.8696	36.6296	96.2609	122	0	0	0	0	0	0	0	0	0	0	0	0	6.63
240937	M	Married	White	83	6.67639	2.18001	0	33	4	40	50	13	17	23	1	102.667	192.667	40.2	14	226.333	4.33333	24.7	1.2	14.1	138.333	22.6667	12.3	925	86.963	126.565	60.3913	78.9583	24.8462	36.9048	95.4815	181.5	0	0	0	0	0	0	0	0	1	1	0	1	10.08
228477	F	Married	White	79	10.2903	10.4459	1	32	2	37	27	15	18.6667	23.6667	1.13333	105.333	131.667	37.1333	12.9	294.333	3.66667	22.8	1.55	16.6667	143.667	22	15.2667	1206	70.0938	159.023	60.7209	94.4841	18.2162	37.4931	97.8485	128.875	0	1	0	0	0	0	0	1	0	0	0	1	30
213392	F	Married	White	33	6.04722	3.07757	0	15	2	21	21	13	14	26.5	0.55	101	120.5	38.75	13.3	263	4.15	24.1	1	12.1	137.5	9	16.3	3180	61.9583	123.6	70.52	84.96	14.0833	37.5238	98.6	98.6667	0	0	0	0	0	0	0	0	0	0	0	0	8.06
294298	F	Single	Other	72	13.6833	3.02958	1	38	1	37	24	15	18	24.5	0.7	104	137.5	38.3	13.05	279.5	3.23333	22.7	1.05	12.55	142.5	12.5	11.75	1040	79.125	134.065	80.871	95.3667	15.1212	36.9815	100	147	1	0	0	0	0	0	0	1	0	1	1	1	10.44
243028	F	Married	White	86	7.71944	7.20431	0	39	1	44	36	15	15.6667	22	0.9	105.667	189.75	25.25	8.65	288.5	3.45	24.2	1.45	16.45	139.667	22.3333	16.65	865	61.875	134.8	43.4	68.0889	21.75	36.9074	100	160.6	0	1	0	0	0	0	0	1	0	1	0	1	37.44
217609	M	Married	White	81	4.52222	3.78544	0	36	1	38	32	15	12.6667	26.3333	0.866667	104	153	34.85	12.1	232	3.94	23.6	1	12.35	140	15.6667	15.75	1815	81.2083	134.391	47.6087	68.6522	24.625	36.9524	99.7917	142.667	0	0	0	0	0	0	0	0	0	0	0	1	0.6
225460	M	Married	White	82	5.18264	1.1184	1	31	3	29	31	14	10	27.3333	0.566667	108.667	100.75	38.4	13.1	172.333	3.83333	24.2	1	12.7667	142	14.3333	7.9	4605	65.625	133.96	52.28	79.2267	16.52	36.1556	98.0952	103	1	0	0	0	0	0	0	1	0	0	0	0	22.2
207794	M	Married	Other	40	0.31875	1.85535	0	30	4	37	29	15	13	25.25	0.933333	106.4	157.5	43.2	14.5667	464.5	3.9	20.7333	1.03333	12.1667	142	13.25	22.35	3850	86.2059	107.417	66.0833	84.6757	17.2	36.4944	98.2727	123.182	0	0	0	0	0	0	0	0	0	0	0	0	7.38
207828	M	DSW	Black	62	19.7528	7.7498	1	54	5	42	63	13	22.6667	14	11.5667	109	146	26.925	9.2	201.667	3.93333	25.9	1.2	13.4333	141.667	92.6667	11.2667	2630	80.7027	162.405	95.973	118.315	21.6154	36.6574	97.1212	150	0	0	1	0	0	0	1	1	0	1	0	1	9.2
217701	M	DSW	White	75	22.0465	5.21928	1	36	2	29	10	15	13.6667	22.6667	1.16667	108.25	109.25	39.9333	14	224.667	4.325	24.9	1.1	13.4	140	13	14.2	2080	55.6667	115.182	59.5455	77	16.9667	37.1204	99.4583	102.5	0	0	0	0	0	0	0	1	0	0	0	1	8.5
245755	M	DSW	White	44	12.8201	4.96094	0	35	4	37	53	7	14.5	27	0.85	101	116	44	15.5	237	4.125	30.75	1.1	13	138.75	9	10	820	90.9062	131.774	90.6452	99.8387	19.125	36.5417	96.6333	136.75	0	0	0	0	0	0	0	0	0	0	0	1	27.36
225507	M	Married	White	73	22.8458	22.8504	1	30	3	26	37	14	12	25	1.1	103	161	41.25	14.25	200.333	4.1	42.95	1.15	12.7	138	18.5	7.55	1730	72.2963	103.853	57.5882	70.2059	18.0741	36.627	94.5	180.75	0	0	0	0	0	0	1	1	1	1	0	1	7.6
287859	M	Married	White	81	9.03958	6.2708	0	33	3	32	33	13	12.5	22.5	0.85	108.5	160	34.6	12.1	151.667	3.35	29.5667	1.68333	15.8167	140	19	5.73333	815	76.3704	143.074	54.2593	83.8642	20.2593	36.5056	94.5556	149.75	0	0	0	0	0	0	0	1	0	0	0	1	3.68
276289	F	DSW	Black	87	52.5514	10.7821	0	37	4	44	50	6	14	23	0.85	103.25	116.5	39.1	12.35	259	3.625	26.45	1.1	11.6	138.25	13	5.75	2317	85.8	142.083	65.5	83.5417	19.0312	37.3958	99.16	139.333	0	0	0	0	0	0	0	1	0	1	0	1	46
202795	F	Married	Other	57	18.9451	10.1814	1	20	6	17	20	6	21	27.5	6.45	90	118.5	34.3	11.3	201.5	4.23333	30.1	1.1	11.5	134	26.5	7.55	298	87.5625	151.029	78.48	99.2	18.0714	37.5873	96.28	108.5	0	0	1	0	0	0	0	0	0	1	0	1	7.56
218028	M	Married	White	80	11.6389	2.23133	1	49	4	42	53	15	13	23	1.2	114	90	30.2	10.3	271	3.36667	25.35	1	11.9	146	19	9.7	1500	84.1316	116.111	59.3556	76.3333	21.2727	37.5417	97.4595	104.333	1	0	0	0	0	0	1	0	0	0	0	1	3.57
265058	M	Married	White	80	11.6389	3.71171	1	27	3	29	33	12	12	28.5	0.8	106.5	102.667	36.5333	12.4667	309.667	4.45	26.2	1	12.1	142.5	16	6.8	1500	90.2222	141.4	70.7714	91.3889	20.1154	36.8148	93.8214	107.5	1	0	0	0	0	0	1	0	0	0	0	1	3.57
283287	F	Married	White	90	2.64375	2.74154	0	41	1	39	32	15	11	38	0.65	94.5	128.5	37.75	12.8	268.5	3.85	25.95	1	12.5	140	12.5	12.8	893	81.4286	138.75	47.75	75.0648	14.5116	38.2083	99.4444	148.6	0	0	0	0	0	0	0	0	0	0	0	1	15.37
273731	M	Single	White	51	5.46667	2.79306	0	19	0	25	30	15	14	28	1.1	102	122	44.9	16.2	297	3.7	29.4	1.2	13	140	17	13.3	1000	51.7714	159.812	66.2029	95.5909	16.5833	37.4333	95.7353	121	0	0	0	0	0	0	0	0	0	0	0	1	18.2
295396	F	Single	White	57	16.516	16.5155	0	18	2	27	35	14	17.3333	23.3333	0.8	101	149.667	39.4667	12.9667	498.667	4.26667	22	1.1	12.5	137.667	13.3333	17.8667	1897	94.6296	151.63	76.2593	93.2963	17.8462	36.8611	95.4444	155	0	0	0	0	0	1	1	0	0	1	0	0	14.85
246984	M	Married	White	74	4.84792	4.94031	1	38	6	34	47	15	14	22	2	106	191.667	28.8333	9.66667	182.667	3.93333	29.75	1.2	13.8	138	36.6667	8.93333	1250	54.8889	150	56.4615	81.6538	20.1471	37.8519	98.4815	208.6	0	0	1	0	0	0	0	1	1	1	0	1	24
241018	F	Married	White	84	14.241	6.2953	1	37	2	38	28	15	15	23.5	0.6	108	142	31.3333	11.6	107.2	3.325	27.7286	1.6	16.9125	143	11	4.6	2975	95.0294	148.571	84.1951	107.171	15.175	37.3395	100	127.6	0	0	0	0	0	0	0	1	1	0	0	1	2.4
257758	F	Married	White	65	3.74028	1.87574	0	36	8	33	35	15	14	26	0.6	107	76	34.65	11.55	65.6667	3.7	28.6333	1.3	14.52	143	18	3.2	300	74.0909	102.182	61.2273	71.2727	18.5455	36.5741	94.2727	84.3333	1	1	0	0	1	0	0	1	0	1	0	0	10.78
245599	M	Married	White	80	7.68472	5.7578	0	44	6	41	48	8	14	25	0.75	103	147.5	43	14.8	216.5	4.25	26.15	1.4	15.6	138	18.5	11.55	2810	63.4	121.652	62.3261	77.3191	14.3256	36.4074	97.075	221.25	0	0	0	0	0	0	0	0	1	1	0	0	20.52
251872	F	DSW	White	90	4.33889	1.67968	0	33	3	29	45	9	14.5	28	1.1	102.5	160	39.75	13.45	173.5	3.35	30.675	1.925	20.325	142	26	12.6	1950	110.13	151.087	83.3913	98.6957	16.619	36.4778	99.0909	148	1	1	0	0	0	0	0	1	0	0	0	0	18.81
251193	F	DSW	White	79	5.525	1.57134	0	40	2	37	45	13	15	20.3333	0.633333	100	120	29.5	9.7	243	3.86667	23.95	1.1	12.85	130.75	16.6667	6.55	755	75.72	127.607	54.5357	81.7407	17	36.4127	99.0833	112	0	0	0	0	0	0	1	0	0	0	0	1	4.75
283957	F	Single	Other	54	4.94028	2.07197	0	24	0	33	23	15	15	23.5	0.65	100.667	120.667	40.9	13.75	224.5	3.76667	29	1	10.65	136.333	10	10.35	2035	89.7895	136.658	75.9211	97.4737	20.093	37.0159	97.2368	116	0	0	0	0	0	1	0	0	0	1	0	1	12
236527	F	DSW	White	81	2.71042	2.11944	0	63	4	42	60	5	20.5	21	1.05	101	202	40.3	13.75	380	3.6	25.9	1.1	12.75	139	19	19.8	3369	71.5238	160.524	66.7143	98.7619	22.8261	37.8981	97.0952	169	0	0	0	0	0	0	0	0	0	0	1	1	7.38
286086	F	Married	Black	46	22.6618	17.6474	1	43	6	45	67	6	15	24	1.05	105	164.25	34.3	11.5	351	3.41667	20.3333	1.06667	12.4667	139.2	17	7.95	1920	97.9032	133.645	75.9032	95.1613	13.5556	37.7556	99.697	189	0	0	0	0	0	0	0	1	0	1	0	1	93.44
263325	F	Married	White	69	5.61875	1.88508	0	43	3	38	32	8	12.5	25	0.75	106.5	112	34.6	11.85	198.5	4	24.1	1	12.1	140	9	9.4	817	73.08	129.75	67.25	89.4583	16.0345	37.5476	98.125	100.667	0	0	0	0	0	0	0	0	0	1	0	1	3.3
236251	M	Married	White	77	10.2375	10.9743	1	41	5	33	39	15	16	27.5	7.46667	98	181.6	35.8667	12.0333	226.667	4.38	25.15	1.1	12.95	139.667	31.3333	8.76667	780	72.26	138.231	50.3231	77.4974	16.2778	36.4111	100	170.5	0	1	1	0	0	0	0	0	1	0	0	1	5.46
242009	F	Single	Other	71	7.75625	2.01956	0	30	4	27	37	9	16	28.5	1.05	99	138.5	31.75	10.4	267	4.2	26.1	1.5	16.6	139	14	7.35	3600	67.4	151.696	69.3478	87.5455	15.84	36.3333	96.8	166.833	0	0	0	0	0	0	0	1	1	0	0	1	15.37
205093	F	Married	White	79	6.03472	6.1023	0	26	1	42	41	15	14	23	0.55	106	173.333	36.9667	12.5	342.5	3.46667	24.3	1.1	12.5	138	8	13.8	2647	69.3125	134.818	44.2727	70.9091	23.2821	36.5972	99.6061	161.2	0	0	0	0	0	0	0	0	0	1	0	1	4.37
249781	M	Married	Other	64	14.7486	2.7665	1	41	7	38	53	9	14	26	1.56667	106	175.25	38	13.1	176.5	3.28	26.8	1.13333	12.8667	142.571	24.6667	8.65	1745	75	128.764	65.6909	84.0064	15.4561	37.8611	99.7679	192.667	0	0	0	0	0	0	0	0	1	1	0	1	14.4
237340	M	Married	White	72	10.5528	10.5818	1	64	7	43	51	9	17	30	5.65	99.5	118.5	32.4	11.05	226.5	5.83333	28.2	1.05	12.55	140	29	9.7	109	72.625	138.64	67.52	95.2143	15.4815	37.3519	99.4091	81.5714	0	0	1	0	0	0	0	0	0	1	0	1	44.16
254366	M	Married	White	74	20.4306	8.59478	1	46	2	35	52	15	14	23	1.5	113	253.333	30.95	10.35	340	3.9	26.75	1.1	12.95	146	73.5	19.75	1845	70.9259	138.704	59.6667	83.7407	21.9706	36.5741	96.9286	256.6	0	0	0	0	0	0	0	0	0	0	0	1	16.2
284110	M	Married	White	74	20.4306	11.6668	1	36	2	25	31	13	14.5	24.5	1.35	100.5	217.333	41.2	14.35	223.5	4.26667	26.05	1.1	12.9	135	27	10.6	1635	68.5926	149.676	59.9412	88.4608	17.0741	37.1587	97.8889	204.2	0	0	0	0	0	0	0	0	0	0	0	1	7.6
279569	F	Married	White	75	5.41458	5.56345	0	38	3	37	25	12	12.5	24.5	0.5	108.5	126	32.5	10.8	205	3.8	25.15	1.1	13.15	141.5	15	10.4	2155	91.92	111.568	57.3784	75.7593	19.3871	37.8611	98.8	135.25	0	0	0	0	0	0	0	0	0	0	0	0	17.68
281127	M	Married	White	51	1.99236	2.08726	0	48	4	47	81	4	16.6667	27.6667	1.06667	102.667	268	39.5333	13.8333	294	3.925	18.8333	1.2	13.8333	155.75	18.6667	13.3	10525	89	133.951	67.3415	82.8	21.2667	38.5808	98.8333	231.273	0	0	0	0	0	0	0	0	1	0	0	1	26.01
238882	M	Married	White	78	1.01319	1.10052	0	45	2	43	56	15	15	25	1.5	105	170	39.4	13.9	300.5	4.1	28.25	1.1	12.45	141.333	24	18	2340	107.871	148.488	53.9024	83.0732	18.6486	38.8426	96.3636	182.333	0	0	0	0	0	0	0	0	0	0	0	1	26.25
224370	M	Unknown	Other	49	20.5215	1.74812	0	32	4	27	38	12	15	25.5	1.25	114	117	47.8	16.4	167.5	4.65	23.75	1.3	14.7	150.5	29.5	10.7	2835	65.3448	127.05	76.3	89.0769	18.5172	36.5648	95.8889	121	0	0	0	0	0	0	0	0	1	1	0	1	20.8
212676	F	DSW	White	90	13.9507	12.2308	1	44	5	48	50	15	16	21	0.9	106.5	115	29.6667	10.2	132	3.46667	27.2	1	12	142	18	10.3	460	112.435	113.261	54.3913	74.0145	16.8	36.6746	99.48	123.2	0	0	0	0	0	0	0	1	0	1	0	1	3.78
268493	M	Married	White	56	13.741	10.9314	1	24	3	31	25	15	19	20	1.05	101.5	206	42.15	15	207.5	4	24	1	11.65	136.5	17	17.55	1835	92.4286	142.4	63.75	88.2931	19.5	37.0926	97.8333	181.4	0	0	0	0	0	0	0	1	0	1	0	1	13.02
290231	M	Single	White	59	57.625	1.15571	1	16	0	14	18	13	14.5	23	0.7	104.5	156	32.6	10.95	416.5	4.35	28.4	1.2	13.55	137.5	19.5	23.45	1487	69.1667	121.929	64.4815	83.6667	18.0714	36.75	98.1304	180	0	0	0	0	0	0	0	1	0	1	0	1	14.28
238592	M	Single	White	59	57.625	3.00115	1	18	2	24	38	14	11	30	0.7	98	132	24.1	8.4	537	4.3	23.3	1.1	12.9	135	17	17.2	1780	98.24	104.4	50.16	68.24	20.4167	36.6019	98.68	132	0	0	0	0	0	0	0	1	0	1	0	1	7
266906	M	Single	White	59	57.625	6.80228	1	48	5	40	53	15	13.6667	22.3333	0.9	109.333	134	27.3333	8.85	499.667	3.73333	25.35	1.3	14.8	141.333	24.6667	22.9333	1492	110.071	96.8	53.9667	67.2889	25.0588	38.3333	98.9	136.714	0	0	0	0	0	0	0	1	0	1	0	1	11.88
240018	M	Married	White	47	4.61875	2.43855	0	15	0	18	13	15	15	24.5	0.7	101	116.5	43.35	14.9	301.5	3.95	23.35	1.2	13.25	136.5	7	12	3725	77.0645	151.719	86.8438	108.469	17.6562	36.8889	96.5	104.75	0	0	0	0	0	0	0	0	0	1	0	1	10.08
291546	M	Married	White	44	1.17917	2.34862	0	35	2	46	65	15	17	20	1.14	115.4	479.625	51.5333	17.7333	332	3.75	23	1.3	14.5	149	14	23.7	11780	104.31	136.4	68.4667	86.9111	19.0638	38.6736	100	292.517	0	0	0	0	0	0	0	0	1	0	0	1	34.96
209152	F	Single	Black	66	8.64861	4.86706	0	22	1	22	23	15	14.3333	26.3333	0.866667	105.333	151	33.4667	11.7	281	3.26667	27.98	1.68	18.08	142.667	15.6667	8.4	1970	87.8261	162.92	55.625	82.3043	17.6087	37.5833	98.1304	134.8	0	0	0	0	0	0	0	1	0	0	0	1	32.24
262455	M	Single	White	76	22.8826	20.8795	1	59	3	31	65	8	17.5	19.25	0.875	113.75	229.714	39.5	13.75	230	4.45	21.05	1.3	13.9	146.2	29.5	18.55	2100	91.8214	113.756	67.7317	84.3162	19.8929	37.2778	97.4286	151.647	0	0	0	0	0	0	1	1	0	1	0	0	30.6
232989	F	Unknown	Other	30	8.25417	8.30648	0	25	4	25	32	15	12	23	2.35	104.5	162.75	27.0714	9.53333	115	3.9	22.8	1.13333	13.0667	132.286	24.75	13.0333	3720	83.0769	130.128	81.0513	95.4359	19	37.75	99.5385	195.167	1	0	0	0	0	0	1	0	0	1	0	1	6.96
228963	F	Single	White	58	16.8243	8.15632	1	26	5	34	70	9	12.5	28	0.35	104.5	113.5	31.1	10.85	157.5	4.05	32.5	1.1	12.8	141	21	8.65	850	79.9565	143.864	55.5455	77.4091	15.3043	36.3796	96.4783	125	0	0	0	0	0	0	1	0	0	1	0	1	17.28
234799	M	Married	White	84	16.1951	14.0152	1	39	5	29	33	8	15	26.5	1.25	100.5	148.5	40.4	14.6	246.5	3.8	20	1.1	12.8	138	19	15.95	2540	77.7778	142.308	66.0769	83.4231	18.3704	37.7	95.6538	143.5	0	0	0	0	0	0	0	0	0	1	0	1	27.01
202196	M	Married	White	70	17.8569	10.6189	1	18	5	23	20	14	12	27.5	1.15	104.5	138	37.2	13.65	106.5	4.15	24.2	1.2	13.65	140	12.5	8.2	2110	78.2222	144.5	63.0714	92.4643	14.9615	36.9444	97.0741	146.333	0	0	0	0	0	0	0	0	0	0	0	0	22.2
238094	F	Married	White	60	2.05556	2.17314	0	20	0	30	16	15	17	24	0.5	98.3333	202.667	43.55	15.1	204.5	3	17.8	1	12.1	136.333	10.6667	16.35	2870	80.88	153.08	72.16	91.04	18.8065	37.7944	98.0769	210.667	0	0	0	0	0	0	1	0	0	0	0	1	10.44
287327	F	DSW	White	87	0.938194	1.03786	1	56	7	55	70	6	17.5	31	0.9	100	133	43.3	14.5	239	4.5	21.3	1.1	12.9	145	22	19	300	79.7826	113.389	61.1111	73.4444	18.52	36.5556	98.1905	146	0	1	0	0	0	1	0	0	0	0	0	1	19.44
203388	M	DSW	White	66	5.95625	6.05551	0	18	0	17	15	15	13.3333	27.6667	0.9	97.3333	141.333	37.7333	13.3667	168.667	4.13333	21.4	1.03333	12.2667	136	21	12.0667	2025	66.75	144.167	59.8	88.7536	11.7	36.8333	99.25	149.286	0	0	0	0	0	0	0	0	0	0	0	1	29.93
286907	M	Married	White	69	16.4986	10.5567	0	31	4	36	45	7	14.5	26.5	0.85	103.5	120	44.2	15.35	216	3.6	30.7	1.26667	14.1	140	14.5	14.4	1720	77.2174	142.375	62.25	86.1884	26.1304	37.6019	96.3478	139	0	0	0	0	0	0	1	1	0	1	0	1	2.43
226620	F	DSW	White	84	15.1708	1.51225	1	45	4	29	62	8	12	25.6667	0.433333	109.333	114.333	27.6	9.16667	360.333	3.9	22.9	1	12.1	143	9.66667	8.63333	1560	74.3667	105.759	44.6897	65.046	20.1667	36.4815	99.7	84.5	0	0	0	0	0	0	0	0	0	1	0	0	9.99
223445	F	DSW	White	84	15.1708	3.35448	1	49	4	51	54	7	19.5	22	0.65	105	109	28.7333	10.6	243	3.45	30.7	2	20.4	143	19	11.55	1425	81.5417	112.958	45	67.6528	13.4516	37.881	97.8182	105.286	0	0	0	0	0	0	0	0	0	1	0	0	26.01
230747	M	Married	White	75	11.6854	5.81884	0	31	3	32	43	12	15	28	1.4	103	125.5	41.1	14.3	181.5	3.85	26.2	1.1	12.6	142	21	8.45	1143	61.5185	145.926	55.3333	76.8889	15.7037	36.8889	97.5385	148	0	0	0	0	0	0	0	1	0	1	0	1	22.57
298906	M	Unknown	White	67	1.60556	1.20451	0	52	4	44	65	4	15	24	1.03333	105	136.333	37.7	12.8667	252	4.03333	22.1	1.05	12.2	142.333	15.3333	14.3667	2905	93.0833	137.375	65.9167	90.3333	20.2	37.3542	99.96	138	0	0	0	0	0	0	0	0	0	1	0	0	24.64
235218	M	Married	White	64	8.68194	5.60537	0	36	3	25	41	10	12.5	21.6667	0.866667	109.5	172.167	37.1833	12.94	193.25	4.1	23.35	1.15	13.2	144	16.3333	11.1667	4270	83.037	128.556	65.1481	87.7407	16.8889	37.0873	97.2593	167.143	0	0	0	0	0	0	0	0	0	0	0	0	0.81
244115	F	DSW	White	90	1.44931	1.49002	0	38	3	35	26	15	17	24	1.2	105.5	115.5	26.05	8.65	185	4	30	1	12.1	142	29	8.6	1680	73.6842	149.632	36.7895	71.6842	14.1923	36.3667	100	124	0	0	0	0	0	0	0	0	0	0	0	1	22.68
256562	F	DSW	White	89	6.03611	1.08308	0	42	5	39	68	7	13.5	26	1.2	100.5	132	37.7	13	363.5	3.8	26.1	1.1	12.6	136	21.5	11.95	1920	95.6923	132.08	71.32	81.12	18.6154	37.0317	95.9615	138.667	0	0	0	0	0	0	0	0	0	1	0	1	24
298764	M	Married	White	71	13.7868	5.38038	1	39	4	43	60	6	15	22.5	0.8	104.5	121.5	34.45	12.05	174.5	3.85	24.5	1	11.6	138	19	7.8	1232	92.6	136.621	63.2414	87.4828	16.375	37.3889	98.8	139.333	0	0	0	0	0	0	0	0	0	1	0	1	8.16
270051	F	Single	White	63	4.05486	1.11075	0	23	1	24	35	15	16.5	24.5	0.5	95	133.5	40.55	13.1	573.5	4.4	30.1	1	10.4	131.5	10.5	15.1	2340	74.6667	145.478	68.913	85.3043	17.3913	36.9206	96.56	138.5	0	0	0	0	0	0	0	0	0	1	0	1	17.4
244152	F	DSW	Other	73	2.80972	3.01117	0	35	1	38	20	15	17	22	0.6	103.25	174.667	38.1	13.65	154.5	3.64	21.05	1.05	12.3	138.5	10.5	13.65	2105	97.2727	134.913	62.3913	85.913	22.3846	37.7407	99.1818	174	0	0	0	0	0	0	0	0	0	0	0	1	30
259802	M	DSW	White	82	7.66806	1.86459	0	33	2	28	32	13	12	28	0.8	102	126	39.5	13	242	3.9	28.475	1.93333	20	138	14	9.1	2175	52.7727	118.087	50.5217	67.3182	22.8261	36.6667	97.5652	134.5	0	0	0	0	0	0	1	1	1	0	0	1	23.56
277694	M	Married	White	61	9.31458	6.50625	0	33	1	21	18	15	14	25.5	0.9	101.5	111	37.65	12.95	211	4.35	23.25	1.1	12.7	137	14	14.65	3600	64.5833	108.067	45.4	66.0805	17.92	37.6667	96.125	111	0	0	0	0	0	0	0	1	0	1	0	0	18.48
241976	M	Married	Other	62	10.5215	5.50161	0	32	1	32	20	15	13	25	0.8	109.5	221.25	40.4	13.55	247	3.5	21.6	1	12.2	143	13	19.5	3320	95.6923	131.385	65.5385	87.1154	16	36.9352	98.5769	199.65	1	0	0	0	0	0	0	0	1	1	0	1	21.2
200131	F	Married	White	69	12.975	8.22869	1	33	3	34	35	10	13	26	0.6	102.5	150	37.2	12.8333	217.5	3.4	28.2	1.23333	14.5667	139.5	13	14.5	1825	60.6923	148.27	49.6216	72.8378	20.7	37.4753	98.9744	134	0	0	0	0	0	0	0	0	1	0	0	1	3.12
284791	M	Married	Black	72	6.34167	2.54648	0	30	3	26	33	10	10.3333	28.6667	1	102.667	148.333	32.8667	12.2	152.333	3.26667	37.1	1.92	20.46	138.333	14	7	1566	72.5556	150.763	66.3947	91.9167	18.6944	36.9556	98.2778	162.875	0	0	0	1	0	0	0	1	1	0	0	1	4
293865	M	Married	Other	78	26.5174	11.7473	1	49	5	50	55	10	15.6667	26.3333	0.8	95.6667	185.833	45.56	15.7	151	3.4	27.82	1.4	14.52	133.857	19.3333	19.4	1399	109.395	141.705	75.2951	95.7322	13.7551	37.5222	97.7045	140.667	0	0	0	0	0	0	0	0	1	0	0	0	1.8
246594	F	DSW	White	89	7.51806	2.51619	1	33	2	37	28	13	12.6667	30.3333	0.966667	103	160	41.7	13.7	314	3.9	30.7667	1.46667	16.5	142	13.6667	10.8	1562	68.8148	129.44	70.08	85.08	19.8148	36.2222	95.5556	169	0	0	0	0	0	0	1	1	1	0	0	1	5.46
232436	F	DSW	White	84	3.66806	2.20185	0	26	1	36	16	15	18	20.5	0.65	106.5	155	41.95	13.85	207	3.5	27.9	1	12.3	141.5	14	9.5	1685	72.15	135.75	69.85	91.8167	13	36.7667	98.9545	165	0	0	0	0	0	0	0	0	0	0	0	1	34.5
201170	M	DSW	White	67	3.63542	1.70071	0	34	3	36	39	13	14.6667	27.3333	1.36667	103.333	152	43.8333	14.7333	319.667	4.36667	25.45	1.05	12.35	141	20.6667	14.8333	739	89.6316	128.164	65.9818	84.9091	15.6579	36.1984	97.1316	143.9	0	0	0	0	0	1	0	0	0	1	0	1	15.6
245393	F	Unknown	White	35	0.845139	1.59524	0	55	9	42	100	3	16.6667	21	0.85	117.667	122	17.825	6.35	65.6667	4.16667	28.6333	1.46667	16.4333	151	14	5.13333	4986	77.4412	105.429	54.1143	65.9714	16.075	35.9854	97.9714	124.375	0	0	0	0	1	0	0	0	0	0	0	0	10.15
264862	F	Single	Black	70	9.38333	9.86265	0	54	7	51	75	8	13	28	1.55	105	172.667	28.25	9.15	186	4.2	30.6	0.95	11.9	141.667	34	12.4	563	74.0263	119.083	53.9792	76.3681	17.2	37.4683	99.7436	140.6	1	0	0	0	0	0	1	0	1	0	0	1	7.28
282828	F	DSW	Black	60	3.43403	1.60387	0	27	3	32	43	10	12.5	30.5	0.8	101	105	38.6	12.9	412	3.7	30.8	1.2	13.75	140	14	6.75	1207	57.3929	134.231	77.7308	90.6538	15.6296	36.6972	98.6296	94.25	1	0	0	0	0	0	0	1	1	0	0	1	3.68
257657	M	Unknown	Other	74	23.6875	6.67778	0	35	4	33	38	11	12	28.5	1.1	103.5	112	29.7	10.1	279	3.86667	28.825	1.65	15.225	140	21.5	6.9	1557	87.5625	153.353	65.4412	93.451	30.0938	37.3819	96.4062	114	1	0	0	0	0	0	1	0	0	1	0	0	6
242094	M	Married	White	77	16.7132	12.9572	1	33	1	42	35	15	11.6667	30	1	101.333	132.333	34.425	12	109.5	3.5	27.3	1.2	13.9	139.333	17	10.5	1190	92.5556	133.037	71.1481	91.7531	20.4706	37.7222	99	145.364	0	0	0	0	0	1	1	1	1	1	0	1	34.96
279382	F	Single	Other	75	6.60625	1.13925	0	29	3	35	33	15	19	23	1.6	95.5	151	33.5	11.1	414	3.73333	25.9	1.2	13.6	134.25	37.5	9.15	2185	86.2083	137.333	57.2917	77.3333	15.2857	36.3148	99.625	156.111	1	0	0	0	0	0	0	0	0	0	0	0	25.65
254881	F	Married	Other	55	10.7937	2.94252	1	22	2	33	20	10	15	27	0.866667	100.5	142.667	43.15	12.65	158	3.975	24.1	1.1	11.8	139.25	15	10.25	2595	75.1538	143.167	78.9583	94.4167	16.125	36.9074	99.84	121	0	0	0	0	0	0	0	0	1	0	0	1	7.83
296266	F	Married	White	90	8.80208	3.88007	1	54	7	48	52	7	12.5	21.5	1.2	109	102.5	26.925	8.825	229.75	3.75	23.6667	0.966667	11.3	139.5	21.5	9.275	866	72.1538	137.465	57.6279	83.7907	15.9697	36.5	99.4231	129.5	0	0	0	0	0	0	0	1	0	1	0	1	5.94
249052	F	Married	Other	82	7.06319	1.03337	0	35	4	31	26	14	12	25	0.7	104	90	34.3	12	143	3.9	27.1	1.2	14.1	137	15	7.3	945	69.5	112.75	66.15	78.85	18.375	37.2222	96.4167	129.667	0	0	0	0	0	0	0	1	1	1	0	1	10
298968	M	Married	White	56	4.53681	1.64626	0	25	2	24	41	15	12.6667	26	1.63333	105	107.667	41.25	13.55	204	4.1	30.25	1	10.7	139.667	20.6667	8.25	2206	78.8696	110.273	61.5909	72.6364	15.1739	36.7302	96.6957	95.8	1	0	1	0	0	0	0	1	0	1	0	1	8.32
219853	M	Single	White	75	16.4861	16.493	1	50	4	44	37	15	12.5	28	0.9	109.25	167.5	42.8	15.05	223.5	3.84	25.85	1.15	13.45	143.4	15.5	7.25	755	60.2308	132.815	64.4815	79.8889	22.1212	36.9444	98.5769	154.5	0	0	0	0	0	0	0	0	1	1	0	0	18.72
246080	M	Unknown	White	86	2.31042	2.47098	0	47	3	38	26	15	14.3333	21	1.2	108.667	156.5	36.9	12.9	159.5	3.8	26.2	1.25	13.65	140	25.3333	11.2	850	74.3636	148.174	67.1739	95.5606	15.3929	38.1852	99.8636	158.571	0	0	0	0	0	0	0	0	0	0	0	1	17.68
281515	M	Single	Other	41	15.6868	2.68394	0	15	0	19	23	15	15	25	0.75	103.5	100.5	44.8333	15.2667	228	4.15	22.7	1	12.4	141	11.5	12.75	1780	87.6538	149.32	91.8	104.84	17.6923	36.8333	96.3077	122.667	0	0	0	0	0	0	0	0	0	1	0	1	11.25
259427	F	DSW	White	61	13.0451	13.0721	1	23	2	34	36	11	13	32	0.5	99.5	128.5	43.1	13.8	175	4.25	24.35	1.05	12.45	140.5	6	8.9	3576	97.0385	149.043	66.2609	93.8551	24.4167	36.25	96.35	121.333	0	0	0	0	0	0	0	0	0	0	0	1	4.4
259516	M	Single	White	80	1.69306	2.21183	0	46	8	43	51	10	13.75	25.25	1.675	105	158.2	40.08	13.28	136.5	3.84	19.7667	1	12.1333	140.8	27.75	16.725	1440	84.9643	135.114	55.4286	78.1714	20.4062	37.4537	97.6071	158.667	1	0	1	0	0	0	1	1	0	0	0	1	32.24
200419	M	Single	White	67	9.97708	7.12909	0	29	3	31	48	9	14.5	26	0.8	104	160.5	38.1	13.5	411.5	3.7	24.8	1.1	13.2	141	5.5	13.1	1885	105.583	133.571	82.4286	94.619	23.2609	37.375	94.7308	125.143	0	0	0	0	0	0	0	0	0	1	0	1	9.12
204815	F	Single	White	85	11.3847	3.39862	1	58	7	53	60	6	13.3333	25.6667	0.766667	106	162	36.5	12.75	229.5	4.35	25.9	1.15	13.25	140.4	17.3333	12	2230	69.2647	135.024	58.7317	78.9268	16.6111	36.6984	98.1714	163.2	1	0	0	0	0	0	0	1	0	0	0	1	30
207216	F	DSW	White	88	1.87778	1.61425	0	37	2	40	32	15	14	26	1.25	100	154.5	32.4	11	170.5	4.3	22.75	1.1	12.8	136.5	26	12.45	830	70.5417	117.227	55.7727	70.8636	20.8333	37.3333	98.2609	171	0	0	0	0	0	0	0	0	0	0	0	1	34.5
289055	F	Married	White	63	6.37153	1.48251	0	32	2	31	37	11	14.5	22.5	0.7	106.5	118	34.8	12	267.5	3.7	27.7333	1.16667	13.3	139.5	8.5	7.85	1205	68.4138	111.621	69.4138	79.5	14.8214	36.5347	99.0385	118	0	0	0	0	0	0	0	0	0	1	0	0	2.3
230412	M	Married	Other	89	15.8181	7.59722	0	39	2	40	47	15	14	27.5	1.1	102	146	28.45	9.7	155	3.6	25.9	1.25	13.15	139.5	24.5	9.95	1298	60.6667	141.647	42.5	74.6863	13.1842	37.3333	99.9722	144	0	0	0	0	0	0	1	1	0	0	0	1	19.6
248142	F	Married	White	81	28.0729	27.692	1	49	2	34	46	15	15.6667	20.3333	1.5	111.5	239	40.54	13.7667	211	4.125	26.0333	1.2	13.6333	144	25.6667	22.3667	1985	77.6944	119.611	52.4444	74.6111	15.8571	36.8241	99.8684	163.875	0	0	0	0	0	0	1	0	1	0	0	0	32.39
232454	F	Single	Other	90	8.68542	3.78101	1	36	1	38	32	15	17.5	23	0.85	104.5	127	33.25	11.4	384.5	4.35	21.2	1.05	12.1	141	20.5	10.8	713	79.0286	138.522	50.3261	81.4519	15.5	37.3981	99.2188	142.4	0	0	0	0	0	0	0	0	0	0	0	1	33.63
228106	F	Unknown	White	68	4.96528	2.10972	0	30	3	33	50	11	11	24	0.8	103	127	30.5	10.5	293	3.9	33.6	1.2	12.9	134	6	15.9	1755	96.2812	133.028	65.5278	85.4167	20.75	36.9722	97.8387	127	1	1	0	0	0	0	0	0	0	0	0	0	0.84
299146	F	Unknown	Other	43	6.49792	2.69676	0	16	4	17	20	15	11.3333	27.3333	0.5	100	109.667	33.1667	11.9333	77.6667	3.16667	33.7333	1.26667	13.9333	135.667	5.66667	7.6	3930	86.2174	137.625	83.25	102.528	18.0645	37.6667	98.6522	113	0	0	0	1	1	0	0	0	0	1	0	1	3.68
269767	F	Married	Other	60	21.8604	21.8894	1	39	1	34	25	15	14.3333	21	0.766667	108	203	34.0333	12.0333	231.333	4.35	61.3	1.13333	13.3333	139	14.3333	12.6	1925	59.56	134	59.5417	83.375	16.6	36.9259	99.32	190.5	0	0	0	0	0	0	1	0	0	0	0	0	2.7
208884	F	Single	Black	61	7.20278	2.20138	0	28	3	27	34	14	16	18.5	2.35	114	194.333	30.3333	10.2	174	4	25.8	1.3	13.7	144.5	46	10.65	2600	83.5769	153.538	79.1923	110.038	20.7692	36.9556	96.7308	176.636	0	0	0	0	0	0	0	0	1	1	0	1	7.36
207878	F	Married	Other	64	16.7403	9.91961	0	36	4	39	37	9	15	28	0.9	109.25	160	37.4	12.9	250	3.65	26.4	1.1	12.9	142.75	12	14	3925	90.625	135	73.3214	91.7143	17.7857	37.5486	99	187	0	0	0	0	0	0	0	1	0	1	0	1	19.43
234638	M	Single	White	76	3.37153	1.84144	0	29	1	20	26	15	14	22	0.7	106	109	37.15	13.55	256	3.8	25.55	1.1	13.15	138	14.5	6.35	3100	74.64	131.233	61.7333	84.8667	16.9167	36.6759	97.6957	106	0	0	0	0	0	0	0	0	0	0	0	1	5.95
264001	F	Married	White	52	7.95	5.89677	0	38	2	34	46	13	14	19	0.7	109	140	31.7	11	283	3.4	26.5	1.1	13.2	139	10	11	1200	96.0645	122.6	72.9667	84.8333	17.8065	36.5833	97.6	117	1	0	0	0	0	0	0	1	0	0	0	1	6.9
200995	M	DSW	White	74	3.32986	1.49013	0	44	5	33	47	14	12.3333	27.3333	1.96667	107	203.5	32.3667	10.6333	238	3.5	29.6	1.45	15.15	143	39	9.2	0	85.1667	125	68.3913	89.2899	17.0556	37.0556	97.9444	161.4	0	0	0	0	0	0	1	1	1	0	0	0	5.51
259494	F	DSW	White	90	5.57778	1.66519	0	29	2	26	28	14	14.3333	25	1.16667	104.667	117.667	38.9333	12.8333	164	4.675	24.5	1	11.5	139.333	19.3333	6.9	1900	72.2083	152.333	70.75	91.875	18.75	36.4167	95.6667	115.4	0	0	0	0	0	0	0	0	0	0	0	1	16.8
288670	F	DSW	Other	78	12.034	12.042	0	38	4	38	50	9	11	29.5	0.7	98.5	144.5	36.1	12.35	318	3.55	24.7	1	12.95	135	11	13.9	1050	71.6364	132.452	42.9032	67.1237	16.8214	36.6349	97.4182	153.571	0	0	0	0	0	0	0	1	0	0	0	1	0.45
239683	M	Unknown	Black	63	72.4056	19.4847	0	39	7	28	53	9	15.3333	29	2.45	100.667	149.6	37.3	12.3333	137.667	3.52	22.5	1.1	12.65	142.5	32.5	13.7	2985	86.5833	151.892	72.7838	96.2793	17.3333	37.3704	98.6087	139.333	0	0	1	0	0	0	1	0	0	0	0	1	39.16
201829	F	Married	Other	63	1.36528	1.42921	0	54	4	62	88	3	13	24	0.9	107.5	174.5	39.85	13.85	210.5	3.85	23.75	1.25	14.35	140.5	16	11.6	556	110.522	123.688	79.125	88.875	16.5	36.6111	89.25	179	0	0	0	1	0	0	0	0	1	0	0	1	14.82
253683	M	Married	White	60	6.96736	6.96622	0	26	1	34	18	15	17.6667	20.3333	0.733333	104.333	142.25	39.4333	14.1333	236.333	4	26.9667	1.06667	12.8	138	9	13.3333	1394	74.4839	132.406	65.625	88.8229	19.9211	37.75	98.75	140.333	0	0	0	0	0	0	0	0	0	0	0	1	5.6
298653	M	Married	Black	81	11.4868	4.73854	1	40	2	42	36	15	12	28.5	0.9	102.667	133	30.45	9.85	153	3.36667	33	1.1	11.8	139.667	13	7.6	2405	75	135.414	74.9655	93.6333	15.9677	36.3444	99.2727	137	0	1	0	0	0	0	0	0	0	1	1	1	5.25
253701	F	Single	Black	53	5.00208	2.24931	0	15	0	22	22	15	13.5	24.5	0.85	104	148.5	37.9	12.4	262.5	4	27.3	1.05	12.15	138	12	6.2	1075	64.52	130.459	77.3514	95.9459	17.4583	37.4127	99.12	145.4	0	0	0	0	0	0	0	0	0	0	0	0	6
230552	M	Married	White	67	3.07014	1.34707	0	20	1	38	26	14	13.5	23	0.85	106.5	103	41.3	14.25	175.5	3.75	23.2	1.1	12.6	139	19	7.5	3020	82.5294	143.429	89.8571	105.735	17.175	36.9074	99.0294	97.25	0	0	0	0	0	0	0	0	0	1	0	1	4.94
263403	M	Married	White	82	9.72917	6.63293	0	54	5	55	49	7	20.5	28	1.05	100	176	35.0667	11.5333	192.667	3	28.5	1.3	14.15	145.5	15	10.8333	580	77.125	122.048	50.6818	67.9545	17.7308	37.4352	98.2174	151	0	0	0	0	0	0	1	0	0	0	0	0	10.88
252966	M	Married	Black	78	5.90069	3.48519	0	39	3	44	33	7	13	24.5	0.95	101	128.333	33.7	11.95	154.5	3.35	24.5	1	12.45	135.667	12.5	11.35	1630	78.1481	130.929	67.7143	89.2361	15.3125	36.8704	99.5357	135	0	0	0	0	0	0	0	0	0	0	0	1	14.28
230940	F	Unknown	Other	68	8.46667	6.25552	0	37	1	39	37	15	13.5	26	0.8	101.667	150.667	32.4667	10.4333	339.333	3.8	33.3	1.36667	14.7333	138	23	11.4667	835	78.625	123.613	71.5806	88.0323	14.2759	36.7315	99.9583	150	0	1	0	0	0	0	0	0	1	0	0	1	4.75
263628	M	Single	Other	47	47.1167	28.1817	1	40	6	27	31	15	16	23	2.5	103	128	34.3	11.2	136	5.14286	23.8	1.05	12.8	134.6	37.5	7.05	1637	72.3571	128.048	71.5714	87.3571	18.6875	37.5	98.8696	126.75	0	0	0	0	0	0	0	0	0	0	0	1	12.19
222957	F	Unknown	White	75	2.39444	2.55389	0	40	4	37	21	15	14.5	27	0.75	102.5	138.5	38.65	13.4	258	4.1	19	1	12	139.5	12.5	12.1	1130	105.955	133.909	69.9091	91.2423	19.2	37.9365	97.7308	142.333	0	0	0	0	0	0	0	0	0	0	0	1	33.81
266065	M	Unknown	Other	64	1.82986	1.86953	0	34	3	30	34	15	12.5	25	3.25	107	173.25	28.475	9.65	289.667	4.275	24.7	1.43333	15.7	136.8	48.5	14.7	2020	73.24	135.28	57.92	85.88	17.6562	36.6667	100	178	0	0	0	0	0	0	0	0	1	0	0	0	38.88
216989	F	Married	White	80	14.1625	14.1643	1	45	1	48	44	15	15.3333	21.3333	0.5	97.4	129.75	38.3286	13.0714	252.25	3.64286	31.075	1.1	12.6	130.4	8	9.65	2660	94.0909	128.778	61.1389	84.8921	18.375	36.5625	99	120.25	0	0	0	0	0	0	1	1	0	0	0	1	4.93
299085	M	Married	White	62	4.93264	1.22582	0	25	3	26	40	12	15	24	1.6	107	112	40.5	15.1	206	4.1	27.5	1.1	13	142	21	16.6	1513	70.9583	150.292	83.2917	105.625	16.25	36.6429	97.7826	99	0	0	1	0	0	0	0	0	0	0	0	1	6.09
232274	M	Married	White	86	2.89792	1.77821	0	31	4	35	47	12	13	25.5	1.2	97.5	153.5	35.35	12.25	426	4.15	25.1	1.1	12.65	132	20	10.05	1010	72.4167	140.472	60	88.5135	17.5385	36.6944	96.2692	180	0	0	0	0	0	0	0	0	0	1	0	1	13.76
249712	M	Single	Other	39	14.9806	9.99911	0	22	2	32	29	15	13.5	26	1.4	101.5	118.667	37.2667	13.1667	253.667	3.3	25.9	1	12.1	137.5	27.5	11.3	2855	72.075	146.2	71.175	90.675	17.0833	36.6296	99.2619	120.4	0	0	0	0	0	1	0	0	0	0	0	1	7.28
223350	F	Married	White	67	29.6542	16.8625	1	36	1	34	28	15	13	21	0.65	106.75	130	34.65	11.95	204	3.2	22.75	1.15	13.4	136.25	12.5	13	2540	77.6667	125.71	70.5484	83.4375	18.2759	37.3175	99.5909	121.75	0	1	0	0	0	0	1	0	0	0	0	0	5.25
212513	F	Married	White	85	8.65625	4.04583	0	34	3	34	45	9	15	26	0.7	102	116	28.5	9.4	426	4.66667	31.95	1.35	14.2	138	21	16.8	1600	89.7391	143.826	61.2174	88.7536	29.5652	38.0648	95.7826	116	0	0	0	0	0	0	0	1	0	0	0	1	11.25
213435	M	Single	Black	65	29.3465	23.2853	1	34	3	32	36	15	15.5	21.5	2.1	103	177.5	28.4	10.05	304.333	4.1	29.95	1	12.05	136	39.5	8.5	1870	71.7917	139.621	59.5172	82.358	14.2759	36.3981	99.963	155.667	0	0	1	1	0	0	0	0	1	1	0	1	13.5
288492	F	Married	White	68	4.43542	2.53471	0	39	4	48	62	6	18	23	0.933333	99.25	122.333	26.4667	8.8	494.333	3	23.85	1.25	14.3	138	20.6667	19.2667	2360	96.08	148.217	61.6522	79.6522	21.129	37.4583	98.88	137.5	0	0	0	0	0	0	0	0	0	0	0	0	15.37
268079	M	Married	Black	55	18.3521	14.5715	0	29	4	34	68	10	17	25	1.55	103	125	34.42	11.5	229.5	3.8	29.55	1.2	13.2	140.5	19.5	13	1658	67.8605	139.809	69	82.109	17.3333	36.5833	98.6	115	0	0	0	0	0	0	0	0	0	0	0	1	42
202426	F	Married	Other	54	3.73472	1.89002	0	28	1	25	39	15	13	24	0.8	107	111.333	31.9667	11.3	242.5	3.95	27.9	1.1	12.7	141	17	10	1905	67.6897	139.069	63.4828	86.785	16.0345	36.2698	98.4483	97.4286	0	0	0	0	0	0	0	0	1	0	0	1	1.3
262787	M	Married	Other	82	1.925	1.96414	0	39	1	39	32	15	16.5	28	1.05	98.5	149	35.6	12.65	313.5	3.43333	27.9	1.1	12.6	140.4	14	13.5	2372	105.4	129.977	61.6512	82.9302	20.8511	37.6111	99.625	133.222	1	0	0	0	0	0	0	0	0	0	0	1	33.81
283993	F	Unknown	Other	59	4.6	4.66554	0	31	5	30	31	15	15	25	2.2	110	213	38.0333	12.8667	250.667	3.7	21.25	1.1	13	149.8	40	18.6	2295	76.4	151.433	71.6333	92.9333	16.4706	36.8519	98.12	194.8	0	0	0	0	0	0	1	0	1	1	0	1	10.5
243848	F	DSW	White	79	0.0381944	1.12808	0	53	5	51	68	4	18.5	23	0.55	102	177	38.7	12.55	291	4.3	25.9	1	10.7	140	12.5	14.75	2175	91.7	145.4	66.9333	85.6	24.2857	37.4778	95.3667	191	0	0	0	0	0	0	0	0	0	1	0	1	16.56
261894	M	Married	White	80	14.5618	2.45847	0	40	2	36	29	13	11	29.5	0.85	102	129.5	41.5	14.35	189.5	3.5	26.85	1.05	12.55	139	16	11.45	2020	52.2381	155.15	74.9	94.7	20.9048	37.0667	97.5714	115.5	0	0	0	0	0	0	1	0	0	0	0	1	30.8
263476	M	Single	White	47	2.87569	2.00157	0	15	1	23	23	15	18	22	1.2	102	147	38.2	13.9	233	4.1	23.7	1.1	13	138	19	12.6	2350	67.8333	149.929	72.7619	92.7619	20.4048	36.6333	98.5952	128.833	0	0	0	0	0	0	0	0	0	0	0	1	3.84
284410	F	Single	White	70	5.06389	3.03709	0	21	1	22	21	15	16	25	0.6	103	124.333	39.95	14.15	340.5	3.7	24.35	1.05	12.35	140	14.5	15.9	1588	89.125	134.731	71.0769	91.6154	21.25	36.8056	94.0435	118.333	0	0	0	0	0	0	0	0	0	1	0	1	10.53
217357	M	Married	White	82	9.76458	1.60845	0	35	2	29	30	10	17	25	0.7	97.5	159.5	42	15.05	207	3.5	26.22	1.1	12.7	136.5	12	12.35	3566	86.7368	149.545	70.2121	88.0938	18.9189	36.8444	96.8108	157.25	0	0	0	0	1	0	1	1	0	1	0	1	6.5
261752	M	Married	White	82	9.76458	1.8428	0	31	3	29	25	13	14	25.5	0.9	101	98.6667	39.75	13.875	148	3.43333	28.7	1.4	15.8667	138.333	13	9	2350	54.0435	137.435	56.3043	78.5217	17.6957	37.1019	96.5417	102	0	0	0	0	1	0	1	1	0	1	0	1	6.5
213542	F	Unknown	Other	80	10.8972	6.09843	0	55	4	47	49	8	14	24	1.6	110	117.667	32.8	11.4333	336.333	4.23333	24.8	1.03333	11.9667	144	27.6667	12.1333	1153	80.7407	155.676	68.4706	94.4848	16.9062	36.2143	99.5217	126.75	0	0	0	0	0	0	1	0	0	0	0	0	5.5
218035	F	Married	Other	72	19.8451	19.8392	1	34	0	39	24	15	20	17.3333	0.8	106.667	196.5	32.0333	11.25	251	3.425	24.1	2.06667	21.1667	142.5	14.3333	14.45	1125	111.211	122	65.6316	86.0526	18.1739	38.0889	99.5263	177.333	0	0	0	0	0	0	0	1	0	0	0	1	9.2
253159	M	Married	Other	52	14.5382	4.48836	0	27	1	31	39	15	14.3333	24	0.966667	109.8	181.167	32.28	11.06	213.333	3.72	34.2333	1.06667	12.2	141.8	19.3333	12.1333	1942	96	126.281	64.6562	87.2424	13.8286	36.5556	99.9643	158.263	0	0	0	0	0	0	0	0	1	0	0	1	5.25
270669	M	Married	White	81	5.79583	5.91516	0	34	2	35	11	15	13.8	24	0.68	106.333	150.667	31.525	10.675	211.571	3.6875	30.9222	1.05556	12.3889	139	13.8	6.21667	3150	70.9302	122.256	53.186	72.7632	12.7174	36.6204	99.9286	156	0	0	0	0	0	0	0	0	0	1	0	1	8.5
250896	M	Married	White	55	2.96667	5.7578	0	30	0	17	0	6	15	24	0.9	96.3333	209.667	40.2	14.15	91.3333	3.8	28.6333	1.33333	15.4	131.5	19	9.46667	1070	78.1481	123	61.25	82.3571	13.6957	36.1944	96.963	210.667	0	0	0	1	1	0	0	0	0	0	0	0	11.04
242727	M	Unknown	White	82	9.84722	9.90715	0	50	5	41	48	6	16	26	1.1	100.444	167	37.7333	13.0333	219.5	3.65556	19.85	0.9	11.35	138.889	14.75	10.5	2885	70	132.2	56.96	83.88	16.25	36.5463	99.88	155.5	0	0	0	0	0	0	0	0	0	1	1	1	9.8
296275	F	DSW	White	80	17.6611	12.6463	1	28	1	39	32	15	16.5	29	0.866667	100.333	132.667	38.2	13.6	208.5	4.06667	22.8	1	12.25	142.667	21.3333	7.3	945	72.36	127.28	62.32	77.52	16.0714	37.3704	96.92	116.5	0	1	0	0	0	0	1	1	1	0	0	1	1.87
243259	M	Married	White	83	12.4903	4.95365	1	30	1	34	17	15	12	24	0.85	103	140.667	37.75	12.6	231	4.05	28.05	1.1	12.8	136.667	13.5	17.55	1900	80.52	132.522	63.1304	86.0435	18.4667	37.3611	98.84	153.25	0	0	0	0	0	0	0	0	0	1	0	1	2.16
244855	M	Single	White	82	18.7965	2.31528	0	35	3	32	38	14	18	22	0.5	100.25	128.5	38.075	12.9	188.333	3.9	25.5667	1.23333	14.4333	136	13.3333	14.1333	910	82.44	110.68	56.64	69.4	15.6	36.6111	97.84	149.5	1	0	0	0	1	0	1	0	1	1	0	1	14.08
211845	M	Single	White	82	18.7965	3.10086	0	42	2	30	47	13	15	24	0.65	102	248.667	39.55	13.35	153.5	4.26667	21.5	1.1	13.2	137	42.5	12.5	1670	84.56	120.083	62.5833	76.25	17.28	36.5278	96.36	191.333	1	0	0	0	1	0	1	0	1	1	0	1	14.08
286765	F	DSW	White	87	8.00417	6.05758	0	42	4	31	47	14	14.6667	29.3333	1.86667	98.75	131	33.2	11.4667	140.667	4.475	27	1.46667	16.2667	139.75	62.6667	8.26667	1605	65.28	111.13	59.087	71.5217	18.16	35.7619	98.52	124.8	1	1	1	0	0	0	0	1	0	0	0	1	4.83
271956	F	DSW	White	78	14.6674	12.8634	0	33	3	35	31	15	17	21.5	0.55	105	164.333	27.9667	9.85	581.5	3.36667	19.1	1.1	13	138.667	13.5	16.9	2555	85.2308	121.152	48.2424	71.3646	18.4286	37.3254	100	151.8	0	0	0	0	0	0	0	1	0	0	0	1	60
288369	F	Married	White	68	23.1056	23.1463	1	56	5	51	97	3	19	20	0.833333	112.2	200.833	28.975	9.775	369	3.5	19.8	1.03333	12.5667	146.4	18.3333	14.0333	3560	99.1212	136.026	52.8462	77.439	18.3611	35.9872	99.1212	220.857	0	0	0	0	0	0	1	0	0	0	0	1	31.25
235533	M	Single	Other	33	1.32569	2.04507	0	64	10	46	95	3	14	22.3333	1.6	102.5	325.2	39.2667	14.2333	223.667	3.28	25.6	1.05	12.5	140.4	19.3333	17.2	5550	94.1111	115.675	77.1	89.325	18.5455	36.0648	95.9286	96.6667	0	0	0	0	0	0	1	0	0	0	0	1	1.2
268470	M	Married	White	66	1.00625	2.65684	1	48	6	42	68	15	18.3333	26.3333	1.93333	102	211.333	45.65	15.7	323	4.06667	21.9	1.1	13.4	142.333	28.3333	16.2	4517	86.6782	143.257	71.4286	79.3981	17.172	37.5494	98.4368	214.625	0	0	0	0	0	0	0	1	1	0	0	1	57.8
206421	F	Married	White	78	1.05417	1.05271	0	41	5	36	51	15	18.5	19	1.03333	106.8	200.143	33.7333	11.3333	168	3.92857	26.8	1.16667	13.1667	137.2	23.6667	9.73333	3175	78.1395	125.279	62.3488	84.5581	15.5208	37.2593	99.425	156.3	0	0	0	0	0	0	0	0	0	0	0	1	3.12
257086	F	DSW	Other	78	9.59306	7.93556	1	30	1	46	41	15	16	25.5	0.65	101	160	40.1	13.8	219	3.55	34.05	1.25	13.7	139	14.5	13	777	78.9487	143.737	66.2368	97.1538	18.6889	38.2407	98.0233	159.667	0	0	0	0	0	0	1	1	0	1	0	1	6
202137	M	DSW	White	70	11.7972	2.08867	1	51	8	28	86	3	14	23	1.7	118	101	26.9	8.4	178	3.95	38	1.6	15.6	151	68	17.2	1862	94.963	127.852	59.4074	82.2222	22.1852	37.7381	99.5926	101	0	0	1	0	0	0	1	1	0	1	0	1	24.32
256207	M	DSW	White	70	11.7972	2.75749	1	64	9	34	91	3	17.6667	21.6667	1.75	109.667	146.5	28.8	10.2	150.8	4.93333	30.0833	1.35	14.2	144	72	12.9	3280	80.5385	124.875	56.7679	80.7857	15.625	36.3426	98.9057	146.5	0	0	1	0	0	0	1	1	0	1	0	1	19.84
228543	M	DSW	White	57	14.6729	11.8698	0	27	2	37	31	15	16.5	20.5	1.15	106.5	240	39.75	13.05	348	4.55	34.9	1.35	14.55	139	11.5	17.05	1280	95.25	117.731	71.1154	82.5385	21.5294	37.1481	99.1071	237.75	0	0	1	0	0	0	0	1	0	1	0	0	26.24
228236	M	Single	White	55	75.9799	1.95657	0	34	1	37	41	15	21.3333	21.6667	0.866667	92.5	132.8	43.3	15.05	277	3.35714	23.55	1.2	13.05	132	9.66667	13.75	1715	79.5556	144.621	69.069	88.3103	19.4571	37.373	98.8148	134.4	0	0	0	0	0	0	1	1	0	1	0	1	13.95
232170	F	DSW	Other	71	4.62153	5.19722	0	44	3	45	66	6	16	25	0.7	103	133	34.5	12.6	248	3.25	26.4	1.2	13.1	141	13	13.6	1195	99.6765	135.824	76.8529	97.7059	14.0256	37.3016	99.8462	133	0	0	0	0	0	0	0	0	0	0	0	1	18.24
213875	F	DSW	White	87	13.6271	13.6259	1	50	4	37	16	15	15	20	0.7	108.5	174	33.5	11.2	328	3.55	22.75	1.15	12.9	139.5	15	12.25	2323	80.8	100.229	51.25	73.2908	18.0645	37	99.9091	177	1	1	0	0	0	0	0	1	0	0	0	1	5.25
264293	F	Married	White	59	6.44306	6.60743	0	51	7	45	79	4	16.3333	22.3333	0.733333	108.667	210	48.3	16.1667	347	3.76667	26.7	1.4	15.8667	143.333	15.6667	29.6333	1175	77.8077	129.214	58.6429	81.6429	18.5312	37.7381	96.6667	210	1	1	0	0	0	0	0	0	0	1	0	1	19.6
272473	M	Single	Other	63	24.6444	24.6678	1	26	0	24	25	15	16	25	1	107	160	35.2667	11.7	137.2	4	35.2	3.3	31.4	144	28	6.55	1880	69.4762	144.333	57.7143	85.9048	18.381	36.0093	96.2381	144	0	0	0	0	0	0	0	1	1	0	0	1	24
280351	M	Unknown	Other	70	8.97431	8.99851	0	50	8	45	65	6	21	23	1.35	100	111.667	39.125	13.05	260	4.6	26.65	1.15	13	142	19.5	18	760	92.0833	122.952	69.381	81.9545	19	38.1429	97.8182	144.5	1	0	0	0	1	0	1	0	0	0	0	1	18.24
246239	F	Married	Other	37	9.44722	2.54264	0	8	0	14	10	13	13	23	0.533333	108.333	122	33.05	10.65	295.5	3.93333	23	1	12.15	140.333	10	14.05	3180	81.6129	133.333	61.3846	80.6522	15.2917	37.373	100	117.4	0	0	0	0	0	0	0	0	0	1	0	0	22.68
218828	F	Married	Other	49	17.4618	15.6374	1	17	4	36	29	15	14.6667	22.6667	0.666667	104	209.667	36.6	12.6	166.5	3.53333	20.7	1.35	14.05	137.667	12.3333	9.5	960	79.8571	134.786	65.3571	88.5	25.9412	37.1778	98.9286	177.143	0	0	0	0	0	0	0	1	1	1	0	1	3.42
262548	F	DSW	White	77	9.43611	1.82074	0	44	4	40	34	13	17.25	22.25	0.925	105.143	162.857	35.5333	11.6833	352.667	4.14286	23.25	1	11.55	138.286	18.75	10.8667	2870	83.2059	128.061	60.6667	82.5246	13.3077	36.5159	98.8571	164.231	0	0	0	0	0	0	0	0	0	0	0	0	34.79
255869	F	DSW	White	83	6.44306	4.21716	0	32	3	29	25	13	14.5	28.5	0.766667	100	187.333	39.4	12.475	279.333	4.6	24.9333	1.46667	16.2667	139.5	13.6667	12.4333	1855	88.0833	141.652	75.6087	91.1739	19.3333	36.463	95.7391	178.5	1	0	0	0	0	0	0	1	0	0	0	1	16.8
[truncated: 3 more columns]
